# Supplementary material for: RNA-Seq profiling of circular RNAs in human laryngeal squamous cell carcinomas
Source: Mol Cancer. 2018 May 1;17:86. doi: 10.1186/s12943-018-0833-x (PMC5930968; doi:10.1186/s12943-018-0833-x)
Supplement: Supplementary file 1 — Table S1. Demographic characteristics of patients with LSCC involved in this study. Table S2. Individual circRNAs detected in the study (please see the attached excel spreadsheet). Table S3. LSCC specific circRNAs detected in the study (please see the attached excel spreadsheet). Figure S1. The representative images of H&E-stained normal laryngeal mucosal and LSCC specimens. Pictures included well differentiated (upper), moderately differentiated LSCC (middle), and normal tissues (lower). From left to right, image magnifications of 40×, 100×, 200×, and 400 × were displayed (scale bar = 100 μm). Figure S2. Gene Ontology annotation analysis for 20 circRNA interacted miRNA and their target gene related significant enriched biological process, cellular components and molecular function. Figure S3. KEGG analysis showing the map of pathway in LSCC using the dysregulated circRNA-miRNA-target genes. (ZIP 8463 kb) [file 12943_2018_833_MOESM1_ESM.zip › S2.xlt]

## Sheet: A4,A5,C1,hha-zc-T,lyf-zc-T--B4,
cicName	gene symbol	control	treat	log2FoldChange	p-value	q-value	A4_RPM	A5_RPM	C1_RPM	hha-zc-T_RPM	lyf-zc-T_RPM	B4_RPM	B5_RPM	D1_RPM	hha-h-ca_RPM	lyf-h-ca_RPM	A4_junction	A5_junction	C1_junction	hha-zc-T_junction	lyf-zc-T_junction	B4_junction	B5_junction	D1_junction	hha-h-ca_junction	lyf-h-ca_junction
hsa_circ:chr10:24762157-24802363	KIAA1217	0	0	0	0	0	0	0	0	0.0107531	0	0	0	0	0	0	0	0	0	1	0	0	0	0	0	0
hsa_circ:chr3:78763547-78767033	ROBO1	0	0	-2.71458	0.810967	1	0.113233	0.126559	0.0116059	0.107531	0.109339	0	0	0.0229497	0.048389	0	10	13	1	10	10	0	0	2	4	0
hsa_circ:chr10:49609655-49617980	MAPK8	0	0	0	0	0	0	0	0.0116059	0	0	0	0	0	0	0	0	0	1	0	0	0	0	0	0	0
hsa_circ:chr5:175471679-175471830	*	0	0	0.330393	0.943248	1	0.0226466	0.0973528	0.0580295	0.118285	0.087471	0.154733	0.222214	0.0229497	0	0.082657	0	0	0	0	0	0	0	0	0	1
hsa_circ:chr7:56141912-56142277	SUMF2	0	0	-0.358995	0.969113	1	0.181173	0.136294	0.0928473	0.268829	0.251479	0.243152	0.0914999	0.114748	0.193556	0.082657	2	0	0	0	0	0	0	0	0	0
hsa_circ:chr12:14765813-14772850	GUCY2C	0	0	-0.887388	0.811187	1	1.00777	0.477029	0.150877	0.95703	0.492024	0.37578	0.2745	0.068849	0.653251	0.295203	0	0	0	8	2	0	0	0	0	0
hsa_circ:chr8:143614656-143618443	BAI1	0	0	0.289179	0.939362	1	0.0792632	0.126559	0.127665	0.075272	0.120273	0.110524	0.143786	0.0344245	0.145167	0.212546	0	1	0	0	0	0	0	0	0	0
hsa_circ:chr5:179021867-179023682	RUFY1	0	0	1.08222	0.932565	1	0.0113233	0	0	0.0107531	0.0437355	0.0221047	0	0.068849	0.048389	0	1	0	0	1	4	2	0	6	4	0
hsa_circ:chr10:80899439-80976031	ZMIZ1	0	0	0	0	0	0	0	0	0	0	0.0221047	0	0	0	0	0	0	0	0	0	2	0	0	0	0
hsa_circ:chr20:47674990-47679881	CSE1L	0	0	0	0	0	0	0	0	0	0	0	0	0	0.0241945	0	0	0	0	0	0	0	0	0	2	0
hsa_circ:chr8:134301605-134302195	NDRG1	0	0	1.47743	0.748318	1	0.0566165	0.214176	0.139271	0	0.0656032	0.674194	0.235285	0.149173	0.254042	0.0118081	0	0	0	0	0	2	0	0	0	0
hsa_circ:chr2:121050729-121051646	RALB	0	0	-0.629573	0.892512	1	0.452932	0.360206	0.348177	0.54841	0.470157	0.442094	0.156857	0.321295	0.193556	0.295203	0	0	0	0	0	2	0	0	0	0
hsa_circ:chr13:75936162-75936743	TBC1D4	0	0	-2.0384	0.948671	1	0	0.0389411	0	0.0107531	0	0	0	0	0.0120972	0	0	4	0	1	0	0	0	0	1	0
hsa_circ:chr20:34067056-34067970	CEP250	0	0	-1.8804	0.890694	1	0.0452932	0.0584117	0	0.0645189	0.087471	0.0331571	0	0	0.0362917	0	4	6	0	6	8	3	0	0	3	0
hsa_circ:chr11:62297680-62298162	AHNAK	0	0	0	0	0	0	0	0	0.0107531	0	0	0	0	0	0	0	0	0	1	0	0	0	0	0	0
hsa_circ:chr20:33364096-33380366	NCOA6	0	0	0	0	0	0.0226466	0.0584117	0	0.0107531	0	0	0	0	0	0	2	6	0	1	0	0	0	0	0	0
hsa_circ:chr6:90556281-90566918	CASP8AP2	0	0	-0.237307	0.988494	1	0.283083	0	0.0116059	0.311841	0.273347	0.2321	0.0261428	0	0.169361	0.31882	19	0	0	17	12	11	1	0	3	8
hsa_circ:chr7:2296509-2297438	SNX8	0	0	0	0	0	0	0	0	0	0.0109339	0	0	0	0	0	0	0	0	0	1	0	0	0	0	0
hsa_circ:chr9:136198113-136198273	SURF6	0	0	0.293427	0.93834	1	0.13588	0.175235	0.116059	0.0215063	0.087471	0.132628	0.0784285	0.172122	0.0967779	0.177122	0	2	0	0	0	0	0	0	0	0
hsa_circ:chr12:49062889-49065745	KANSL2	0	0	0	0	0	0	0.0194706	0	0.0107531	0	0	0	0	0	0	0	2	0	1	0	0	0	0	0	0
hsa_circ:chr14:24032793-24033869	AP1G2	1.29725	1.04977	-0.305378	0.9404	1	1.43806	0.983264	1.28826	1.33339	1.44327	0.972608	0.849642	1.20486	1.06456	1.1572	0	0	0	2	0	0	0	0	0	0
hsa_circ:chr5:129070636-129098362	ADAMTS19	1.7935	1.48733	-0.270055	0.947133	1	1.80041	1.22665	1.52037	1.78502	2.63506	1.40365	3.51621	0.470468	0.641154	1.40517	2	0	0	0	0	0	0	0	0	0
hsa_circ:chr4:24821481-24839894	CCDC149	0	0	-0.46516	0.991121	1	0.0226466	0	0	0.0107531	0	0	0	0	0.0241945	0	2	0	0	1	0	0	0	0	2	0
hsa_circ:chr1:183918561-183923972	GLT25D2	0	0	-0.647544	0.925226	1	0.158526	0.0486764	0.382995	0.17205	0.218677	0.0552618	0.2745	0.0573741	0.120972	0.118081	0	0	0	2	0	0	0	0	0	0
hsa_circ:chr10:104018686-104044827	GBF1	3.27954	2.68729	-0.287341	0.917162	1	3.27244	1.71341	3.76031	2.7313	4.92024	2.97308	4.98021	2.18022	1.34279	1.96015	0	0	0	6	0	0	0	0	0	0
hsa_circ:chr14:100728641-100741095	YY1	0	0	-0.310198	0.985941	1	0.124556	0.0389411	0.0232118	0.139791	0.0109339	0.0994712	0.0522857	0	0.0967779	0.0236163	0	1	0	4	0	0	0	0	0	0
hsa_circ:chr2:47635540-47657080	MSH2	0	0	0	0	0	0	0	0	0.0215063	0	0	0	0	0	0	0	0	0	2	0	0	0	0	0	0
hsa_circ:chr8:23733409-23776281	*	3.76396	3.12365	-0.269019	0.924205	1	3.29508	2.63826	2.90148	3.7636	6.22137	2.90677	5.45078	1.61795	1.91136	3.73137	0	0	0	0	1	0	0	0	0	0
hsa_circ:chr9:88618500-88633736	NAA35	0	0	-0.0930619	0.991781	1	0.10191	0	0	0.17205	0.174942	0.154733	0.0392142	0.0114748	0.120972	0.0944651	0	0	0	4	0	0	0	0	3	0
hsa_circ:chr11:62292355-62292531	AHNAK	0	0	0	0	0	0	0.00973528	0	0	0	0	0	0	0	0	0	1	0	0	0	0	0	0	0	0
hsa_circ:chr1:40656444-40668286	RLF	0	0	0.138006	0.969681	1	0.0679399	0.0389411	0	0.0860252	0.120273	0.0442094	0	0	0.21775	0.082657	6	4	0	8	11	4	0	0	18	7
hsa_circ:chr3:195365480-195367277	*	0	0	0	0	0	0.0113233	0	0	0	0	0	0	0	0	0	1	0	0	0	0	0	0	0	0	0
hsa_circ:chr3:28055008-28069089	*	0	0	0	0	0	0	0	0	0	0	0	0	0	0.0241945	0	0	0	0	0	0	0	0	0	2	0
hsa_circ:chr3:97666205-97680552	MINA	0	0	0	0	0	0.0566165	0	0	0.0322594	0	0	0	0	0	0	5	0	0	3	0	0	0	0	0	0
hsa_circ:chr17:5298211-5302970	NUP88	0	0	1.05982	0.97227	1	0	0	0.0116059	0	0	0	0	0	0.0241945	0	0	0	1	0	0	0	0	0	2	0
hsa_circ:chr5:79279092-79279260	MTX3	0	0	-1.09903	0.938644	1	0.0226466	0.0389411	0.0464236	0.0107531	0.087471	0.0331571	0.0392142	0	0.0120972	0.0118081	0	0	0	0	0	0	1	0	0	0
hsa_circ:chr4:95197490-95202741	SMARCAD1	0	0	0.492158	0.977074	1	0.0226466	0	0	0	0.0109339	0	0	0	0	0.0472325	2	0	0	0	1	0	0	0	0	4
hsa_circ:chr9:109734286-109765707	ZNF462	0	0	-0.601133	0.972006	1	0.0452932	0	0.0116059	0.0645189	0.0437355	0	0	0	0.108875	0	4	0	1	6	4	0	0	0	9	0
hsa_circ:chr16:68725623-68725829	CDH3	0	0	0	0	0	0	0	0	0	0	0	0	0	0	0.0472325	0	0	0	0	0	0	0	0	0	4
hsa_circ:chr22:29130391-29130715	CHEK2	0	0	0	0	0	0	0	0	0	0	0	0	0	0	0.0118081	0	0	0	0	0	0	0	0	0	1
hsa_circ:chr4:76902525-76903190	SDAD1	0	0	0.0984531	0.979418	1	0.147203	0	0.0464236	0	0	0.110524	0	0	0.0967779	0	13	0	4	0	0	10	0	0	8	0
hsa_circ:chr16:15224077-15224297	*	0	0	0.25695	0.867571	1	0.690722	0.477029	0.812413	0.440879	0.557628	0.950503	0.562071	0.906511	0.774223	0.366052	0	0	0	0	0	0	0	0	2	0
hsa_circ:chrUn_gl000220:116573-160599	RNA45S5	0	0	-0.259514	0.987119	1	0.158526	0.18497	0.266936	0.0430126	0	0.0663142	0.0130714	0.240971	0.048389	0.177122	0	0	0	1	0	0	0	0	1	0
hsa_circ:chr2:99938418-99938672	TXNDC9	0	0	0	0	0	0	0.0389411	0	0	0	0	0	0	0	0	0	4	0	0	0	0	0	0	0	0
hsa_circ:chr3:146817044-146817214	*	0	0	0.108046	0.982944	1	0.0113233	0	0.0464236	0	0.0656032	0	0.0522857	0.068849	0	0.0118081	0	0	0	0	0	0	0	2	0	0
hsa_circ:chr2:241404273-241404392	GPC1	1.39556	1.88746	0.435599	0.707748	1	1.81173	0.70094	1.98461	1.38716	1.09339	1.28207	1.25486	2.06547	2.2017	2.63321	2	0	0	0	0	0	0	0	0	0
hsa_circ:chr19:1090907-1091906	POLR2E	1.75072	1.45156	-0.270346	0.947625	1	2.35525	1.14876	1.24183	2.24741	1.76035	1.61364	0.862713	1.42288	1.69361	1.66495	0	0	0	0	0	10	0	2	0	0
hsa_circ:chrX:100652970-100653934	GLA	0	0	0.510157	0.846272	1	0.407639	0.126559	0.25533	0.397866	0.251479	0.530513	0.183	0.745864	0.471792	0.118081	0	0	0	0	2	0	0	0	0	0
hsa_circ:chr20:13415691-13514788	TASP1	0	0	-0.35319	0.988241	1	0.0792632	0.00973528	0	0.0430126	0.0109339	0	0.0522857	0	0.0241945	0.0354244	0	0	0	2	0	0	0	0	0	0
hsa_circ:chr1:84394819-84403699	TTLL7	0	0	0	0	0	0.0226466	0	0	0	0	0	0	0	0	0	2	0	0	0	0	0	0	0	0	0
hsa_circ:chr7:98558884-98569568	TRRAP	0	0	1.13502	0.971297	1	0	0	0	0.0107531	0	0	0	0	0	0.0236163	0	0	0	1	0	0	0	0	0	2
hsa_circ:chr9:109721044-109721340	ZNF462	0	0	-0.104337	0.992242	1	0.0452932	0.0973528	0.185695	0.118285	0.120273	0.0663142	0.130714	0.0803238	0.0846807	0.165314	0	0	0	0	0	0	0	0	0	3
hsa_circ:chr3:33648083-33673863	CLASP2	0	0	0	0	0	0	0	0	0.0322594	0	0	0	0	0	0	0	0	0	3	0	0	0	0	0	0
hsa_circ:chr15:81229015-81235443	KIAA1199	0	0	0.914196	0.745393	1	0.418962	0.136294	0.406207	0.279582	0.131206	0.674194	0.2745	0.447518	0.871001	0.31882	0	0	0	2	0	0	0	0	0	0
hsa_circ:chr16:4933607-4933957	PPL	3.11101	0	-1.88015	0.283813	1	5.71827	3.44629	2.40242	3.4195	0.568561	1.56943	0.352928	0.803238	1.00407	0.495942	0	0	0	3	0	0	0	0	0	0
hsa_circ:chr8:125577903-125597402	MTSS1	0	0	0.606891	0.950689	1	0.0113233	0	0	0.0860252	0.0109339	0.0442094	0.0130714	0.0229497	0.0846807	0	0	0	0	0	0	0	0	0	2	0
hsa_circ:chr15:41826912-41829399	RPAP1	0	0	0.0097103	0.938994	1	0.962481	0.545176	0.893655	0.741967	0.863776	1.14945	0.692785	0.849137	0.846807	0.495942	0	1	0	0	0	0	0	0	0	0
hsa_circ:chr11:33163213-33163532	CSTF3	0	0	-0.955798	0.975236	1	0.0226466	0	0	0	0.0218677	0	0	0.0229497	0	0	2	0	0	0	2	0	0	2	0	0
hsa_circ:chr3:160225895-160226057	KPNA4	0	0	0	0	0	0	0	0.0232118	0	0	0	0	0	0	0	0	0	2	0	0	0	0	0	0	0
hsa_circ:chr9:136182356-136182512	*	0	0	-1.21607	0.903104	1	0.0339699	0.0584117	0.0928473	0.0860252	0.153074	0.0331571	0.0914999	0.0458993	0.0120972	0	0	0	1	0	0	0	0	0	0	0
hsa_circ:chr10:95123718-95129533	MYOF	0	0	-3.00253	0.870559	1	0.0566165	0.0292059	0	0.075272	0.0328016	0	0	0	0.0241945	0	5	3	0	7	3	0	0	0	2	0
hsa_circ:chr20:55948719-55949857	RAE1	0	0	0.575966	0.877311	1	0.10191	0.116823	0.0580295	0.397866	0.0656032	0.254204	0.248357	0.195072	0.181459	0.224355	0	0	2	6	0	0	0	0	2	2
hsa_circ:chr17:40257036-40261404	DHX58	0	0	-0.206323	0.992979	1	0.158526	0.204441	0.116059	0.247322	0.251479	0.276309	0.2745	0.0573741	0.13307	0.106273	0	1	0	0	0	0	0	0	0	0
hsa_circ:chr6:20144451-20155193	MBOAT1	0	0	0	0	0	0	0	0	0.0107531	0	0	0	0	0	0	0	0	0	1	0	0	0	0	0	0
hsa_circ:chr4:81256898-81284038	C4orf22	0	0	-0.398145	0.959121	1	0.16985	0.155765	0.429419	0.161297	0.229611	0.221047	0.222214	0.0573741	0.120972	0.247971	0	0	0	0	0	0	0	0	0	1
hsa_circ:chr4:159133760-159156657	TMEM144	0	0	0	0	0	0	0	0	0.0215063	0	0	0	0	0	0	0	0	0	2	0	0	0	0	0	0
hsa_circ:chr20:30574751-30574988	XKR7	0	0	1.27555	0.755592	1	0.124556	0.155765	0.116059	0.107531	0.120273	0.243152	0.222214	0.447518	0.326625	0.271587	0	2	0	0	0	0	0	0	0	0
hsa_circ:chr7:26236177-26236637	HNRNPA2B1	0	0	0	0	0	0	0	0	0	0	0	0	0	0.0241945	0	0	0	0	0	0	0	0	0	2	0
hsa_circ:chr2:201790559-201800615	ORC2	0	0	0	0	0	0.0452932	0	0	0	0	0	0	0	0	0	4	0	0	0	0	0	0	0	0	0
hsa_circ:chr3:136341988-136349823	STAG1	0	0	0	0	0	0	0	0	0	0	0	0	0	0.0604862	0	0	0	0	0	0	0	0	0	5	0
hsa_circ:chrUn_gl000220:118577-158103	RNA45S5	0	0	0	0	0	0	0	0	0	0	0	0	0.0229497	0	0	0	0	0	0	0	0	0	2	0	0
hsa_circ:chr17:59968874-59981946	INTS2	0	0	0	0	0	0.0226466	0	0	0	0	0	0	0	0	0	2	0	0	0	0	0	0	0	0	0
hsa_circ:chr21:45400870-45402500	AGPAT3	0	0	-0.458808	0.895926	1	1.77776	0.447823	0.487448	1.06456	1.02778	1.03892	0.705856	0.539317	0.326625	0.88561	8	0	0	5	1	6	0	2	0	0
hsa_circ:chr7:108137028-108143086	PNPLA8	0	0	0	0	0	0	0	0	0.0537657	0	0	0	0	0	0	0	0	0	2	0	0	0	0	0	0
hsa_circ:chr14:100728641-100728803	YY1	0	0	0	0	0	0	0	0	0	0	0.0221047	0	0.0229497	0	0	0	0	0	0	0	2	0	2	0	0
hsa_circ:chr12:81610680-81627250	ACSS3	0	0	0	0	0	0.0226466	0	0	0	0	0	0	0	0	0	2	0	0	0	0	0	0	0	0	0
hsa_circ:chr10:88825912-88827914	GLUD1	0	0	-0.4195	0.946633	1	0.600135	0.301794	0.208906	0.268829	0.273347	0.497356	0.287571	0.0803238	0.193556	0.177122	0	0	0	0	0	0	0	0	2	0
hsa_circ:chr5:508468-508679	SLC9A3	0	0	1.65304	0.847317	1	0.0452932	0.0194706	0.0232118	0.0107531	0.0328016	0.0221047	0.156857	0.0803238	0.0362917	0.118081	2	0	0	0	0	0	0	0	0	0
hsa_circ:chr10:134825053-134825224	*	0	0	0	0	0	0	0	0	0	0	0	0.0130714	0	0	0	0	0	0	0	0	0	1	0	0	0
hsa_circ:chr11:77820488-77825438	ALG8	0	0	0	0	0	0	0	0	0.0107531	0	0	0	0	0	0	0	0	0	1	0	0	0	0	0	0
hsa_circ:chr17:48154743-48156290	ITGA3	0	0	0	0	0	0	0	0	0	0	0	0.0130714	0	0	0	0	0	0	0	0	0	1	0	0	0
hsa_circ:chr19:12787922-12790736	DHPS	0	0	0	0	0	0	0	0	0	0	0	0	0	0.0241945	0	0	0	0	0	0	0	0	0	2	0
hsa_circ:chr22:31806998-31823168	DRG1	0	0	0	0	0	0	0	0	0.0107531	0	0	0	0	0	0	0	0	0	1	0	0	0	0	0	0
hsa_circ:chrX:54324608-54334512	WNK3	0	0	-1.62404	0.897873	1	0.0339699	0	0.139271	0.0322594	0.0765371	0	0.0914999	0	0	0	1	0	0	0	0	0	0	0	0	0
hsa_circ:chr22:46085592-46114373	ATXN10	0	0	-0.450863	0.950663	1	0.260436	0.0486764	0	0.451632	0.371752	0.0663142	0.104571	0.0458993	0.399209	0.212546	23	5	0	42	34	6	8	4	33	18
hsa_circ:chr16:49670177-49670452	ZNF423	0	0	-0.175063	0.998251	1	0.418962	0.0973528	0.0928473	0.139791	0.164008	0.132628	0.196071	0.263921	0.145167	0.0708488	0	0	0	0	1	0	0	0	0	0
hsa_circ:chr16:18973115-18977182	*	0	0	-0.0899768	0.97818	1	0.509549	0.301794	0.812413	0.569917	0.710702	0.37578	0.823499	0.619641	0.520181	0.389669	0	1	0	0	0	0	0	0	0	0
hsa_circ:chr6:44919311-44921154	SUPT3H	0	0	0.395007	0.919917	1	0.0679399	0.146029	0.0348177	0.129038	0.207744	0.165785	0.313714	0.172122	0.0120972	0.106273	3	0	0	0	0	0	0	4	0	0
hsa_circ:chr8:125220357-125296679	*	9.008	10.2086	0.1805	0.600418	1	9.36438	5.89958	8.08932	8.81758	12.8692	7.06246	17.4111	10.465	5.34698	10.7572	0	0	0	0	0	0	0	0	1	0
hsa_circ:chr8:883387-883678	*	0	0	0	0	0	0	0	0	0	0	0	0	0	0	0.0118081	0	0	0	0	0	0	0	0	0	1
hsa_circ:chr6:169623343-169626393	THBS2	0	0	1.9477	0.673879	1	0.20382	0.0292059	0.0232118	0.0107531	0.153074	0.221047	0.431357	0.573741	0.193556	0.200738	0	0	0	0	2	0	0	0	0	0
hsa_circ:chr7:44026200-44027846	POLR2J4	0	0	-0.0855277	0.993873	1	0.0452932	0.0292059	0	0.129038	0	0	0	0	0.120972	0.0708488	4	3	0	12	0	0	0	0	10	6
hsa_circ:chr17:43350870-43351960	MAP3K14	0	0	0.144386	0.954886	1	0.271759	0.126559	0.0928473	0.129038	0.0437355	0.143681	0.196071	0.0573741	0.254042	0.082657	13	8	0	5	0	0	0	0	3	0
hsa_circ:chr11:89069013-89135710	NOX4	0	0	0	0	0	0	0	0	0	0	0.0221047	0	0	0	0	0	0	0	0	0	2	0	0	0	0
hsa_circ:chr3:69047162-69061142	EOGT	0	0	-1.43357	0.918819	1	0.0226466	0	0.0348177	0.075272	0.087471	0.0110524	0	0.0229497	0.0120972	0.0354244	0	0	0	1	0	0	0	0	0	0
hsa_circ:chr3:5212188-5214425	ARL8B	0	0	0.125409	0.984356	1	0.0679399	0	0.0232118	0	0	0	0.0522857	0.0229497	0.0241945	0	6	0	2	0	0	0	4	2	2	0
hsa_circ:chr5:171295614-171327104	FBXW11	0	0	-2.27376	0.914995	1	0.0113233	0.0194706	0	0.075272	0.0109339	0	0	0	0.0241945	0	1	2	0	7	1	0	0	0	2	0
hsa_circ:chr13:48830313-48833083	ITM2B	0	0	0	0	0	0	0	0	0	0	0	0	0	0	0.0118081	0	0	0	0	0	0	0	0	0	1
hsa_circ:chr6:139164231-139175291	ECT2L	0	0	-0.123482	0.993497	1	0.147203	0.107088	0.0464236	0.236569	0.328016	0.221047	0.313714	0.0573741	0.0604862	0.141698	0	0	0	0	1	0	0	0	0	0
hsa_circ:chr15:65140792-65147236	PLEKHO2	0	0	0	0	0	0	0	0	0	0	0	0	0	0.0362917	0	0	0	0	0	0	0	0	0	3	0
hsa_circ:chr11:71714933-71715387	NUMA1	0	0	-0.744594	0.913054	1	0.271759	0.136294	0.185695	0.139791	0.218677	0.198942	0.0522857	0.149173	0.108875	0.0590407	0	0	0	2	0	0	0	0	0	0
hsa_circ:chr1:201958032-201969143	RNPEP	0	0	-0.211039	0.995986	1	0.0452932	0.068147	0.0696354	0.0430126	0.0328016	0.0221047	0.0261428	0.068849	0.0120972	0.0944651	0	0	0	0	0	0	0	0	0	2
hsa_circ:chr7:140055468-140069482	SLC37A3	0	0	-0.33718	0.970789	1	0.486902	0.214176	0	0.193557	0.153074	0.165785	0.0784285	0.103273	0.399209	0.082657	43	22	0	18	14	15	6	9	33	7
hsa_circ:chr2:201719339-201721534	CLK1	0	0	0	0	0	0	0	0	0	0.0109339	0	0	0	0	0	0	0	0	0	1	0	0	0	0	0
hsa_circ:chr22:31851838-31859119	EIF4ENIF1	0	0	0	0	0	0.0679399	0	0	0.0107531	0	0	0	0	0	0	6	0	0	1	0	0	0	0	0	0
hsa_circ:chr4:103225474-103236987	SLC39A8	0	0	-1.93098	0.832753	1	0.10191	0	0	0.193557	0.284281	0.0552618	0	0	0.0967779	0	9	0	0	18	26	5	0	0	8	0
hsa_circ:chr8:101724590-101727829	PABPC1	0	0	0	0	0	0.0226466	0	0	0.0215063	0	0	0	0	0	0	2	0	0	2	0	0	0	0	0	0
hsa_circ:chr2:230670446-230683228	TRIP12	0	0	0	0	0	0	0	0	0	0	0	0	0	0.048389	0	0	0	0	0	0	0	0	0	4	0
hsa_circ:chr1:181144473-181144962	*	0	0	0.597071	0.907421	1	0.0226466	0.0292059	0.0928473	0.118285	0.131206	0.0331571	0.104571	0.137698	0.0846807	0.236163	0	0	0	0	0	0	0	0	0	1
hsa_circ:chr4:99955381-99966461	METAP1	0	0	0	0	0	0	0	0	0	0	0	0	0	0.0241945	0	0	0	0	0	0	0	0	0	2	0
hsa_circ:chr6:165792683-165801942	PDE10A	0	0	0	0	0	0	0	0	0	0.0437355	0	0	0	0	0	0	0	0	0	4	0	0	0	0	0
hsa_circ:chr10:12043675-12046726	UPF2	0	0	0	0	0	0.0226466	0	0	0	0	0	0	0	0	0	2	0	0	0	0	0	0	0	0	0
hsa_circ:chr3:177369323-177372357	LINC00578	0	0	0	0	0	0	0	0.0232118	0	0	0	0	0	0	0	0	0	2	0	0	0	0	0	0	0
hsa_circ:chrX:16685637-16685847	CTPS2	0	0	-0.98783	0.935074	1	0.10191	0.0292059	0.0464236	0.0322594	0.0765371	0	0.0261428	0.0344245	0.048389	0.0354244	0	0	0	0	0	0	0	0	0	2
hsa_circ:chr8:18413719-18432795	PSD3	0	0	-0.346684	0.978337	1	0.124556	0.0486764	0	0.225816	0.120273	0.121576	0.0261428	0.068849	0.120972	0.0708488	1	0	0	3	0	0	0	0	0	0
hsa_circ:chr8:130867857-130874580	FAM49B	0	0	0	0	0	0	0	0	0	0	0	0	0	0	0.0236163	0	0	0	0	0	0	0	0	0	2
hsa_circ:chr16:5055915-5057541	SEC14L5	0	0	2.62908	0.883655	1	0.0113233	0	0.0116059	0	0	0	0.0261428	0.0917986	0.0120972	0.0118081	0	0	0	0	0	0	0	4	0	0
hsa_circ:chr3:10101978-10106559	FANCD2	0	0	0	0	0	0	0	0	0	0	0	0	0	0.0120972	0	0	0	0	0	0	0	0	0	1	0
hsa_circ:chr12:133084739-133104574	FBRSL1	0	0	0	0	0	0	0.0194706	0	0	0	0	0	0	0	0	0	2	0	0	0	0	0	0	0	0
hsa_circ:chr17:39661404-39661603	KRT13	0	0	0	0	0	0	0	0	0.0107531	0	0	0	0	0	0	0	0	0	1	0	0	0	0	0	0
hsa_circ:chr2:27852726-27857791	GPN1	0	0	0	0	0	0	0	0	0.0107531	0	0	0	0	0	0	0	0	0	1	0	0	0	0	0	0
hsa_circ:chrUn_gl000220:118660-158724	RNA45S5	0	0	0	0	0	0.0226466	0	0	0	0	0	0	0	0	0	2	0	0	0	0	0	0	0	0	0
hsa_circ:chr6:42034050-42036345	TAF8	0	0	0.949003	0.953428	1	0	0.0194706	0	0.0107531	0.0109339	0.0552618	0	0	0.0241945	0	0	2	0	1	1	5	0	0	2	0
hsa_circ:chr16:53341593-53342766	CHD9	0	0	-0.91593	0.947765	1	0.0339699	0.00973528	0	0.107531	0.0656032	0.0442094	0	0.0344245	0.0362917	0	3	1	0	10	6	4	0	3	3	0
hsa_circ:chr21:32617804-32639299	TIAM1	0	0	0	0	0	0.0905865	0	0	0.0322594	0	0	0	0	0	0	8	0	0	3	0	0	0	0	0	0
hsa_circ:chr10:408430-412351	DIP2C	0	0	0.426138	0.884622	1	0.226466	0.155765	0.266936	0.215063	0.218677	0.243152	0.248357	0.481943	0.387112	0.0944651	0	0	0	0	1	0	0	0	0	0
hsa_circ:chr7:56045819-56065142	GBAS	0	0	-1.05345	0.924301	1	0.113233	0.00973528	0.0348177	0.107531	0.0765371	0.0442094	0.0130714	0	0.048389	0.0590407	0	0	0	0	4	0	0	0	0	0
hsa_circ:chr12:123007346-123010840	RSRC2	0	0	-0.561056	0.875723	1	1.22292	0.379676	0.638325	0.849499	0.830974	0.729456	0.836571	0.344245	0.157264	0.590407	0	0	0	0	0	6	0	0	0	0
hsa_circ:chr3:170875249-170885059	TNIK	0	0	0	0	0	0	0	0	0	0	0.0221047	0	0	0	0	0	0	0	0	0	2	0	0	0	0
hsa_circ:chr9:125140178-125152624	PTGS1	1.11297	1.23793	0.153525	0.865875	1	1.93629	1.5187	0.626719	0.881758	0.601363	2.21047	1.43786	0.677015	0.931488	0.932843	0	0	0	0	0	0	0	0	2	0
hsa_circ:chr9:99774911-99775365	HIATL2	0	0	0.649527	0.90392	1	0.124556	0.0194706	0.0464236	0.0215063	0.153074	0.143681	0.183	0.0803238	0.0120972	0.153506	0	0	0	0	0	0	0	0	0	1
hsa_circ:chr1:175996708-176085817	RFWD2	0	0	-0.940181	0.982421	1	0	0	0.0232118	0	0	0	0	0	0.0120972	0	0	0	0	0	0	0	0	0	1	0
hsa_circ:chr6:151857453-151859436	CCDC170	0	0	-1.22226	0.913112	1	0.0792632	0.0292059	0.0232118	0.107531	0.0984049	0	0.0522857	0.0803238	0.0120972	0	0	0	0	2	0	0	0	0	0	0
hsa_circ:chr12:50821548-50835426	LARP4	0	0	0	0	0	0	0	0	0	0	0	0	0	0.0241945	0	0	0	0	0	0	0	0	0	2	0
hsa_circ:chr16:70597779-70597953	SF3B3	0	0	-0.859221	0.978524	1	0	0.00973528	0	0.0322594	0	0.0110524	0	0	0.0120972	0	0	1	0	3	0	1	0	0	1	0
hsa_circ:chr14:73614503-73664837	PSEN1	0	0	-1.63336	0.854693	1	0.158526	0	0	0.311841	0.0984049	0.0110524	0.0392142	0	0.13307	0	14	0	0	29	9	1	3	0	11	0
hsa_circ:chr17:38976763-38977369	KRT10	0	0	0	0	0	0	0	0	0.0215063	0	0	0	0	0	0	0	0	0	2	0	0	0	0	0	0
hsa_circ:chr1:224468825-224477435	NVL	0	0	0	0	0	0	0	0	0.0215063	0	0	0	0	0	0	0	0	0	2	0	0	0	0	0	0
hsa_circ:chr8:68169967-68179677	ARFGEF1	0	0	-0.727649	0.979634	1	0.0226466	0	0	0.0322594	0	0.0331571	0	0	0	0	2	0	0	0	0	0	0	0	0	0
hsa_circ:chrY:14847546-14851563	USP9Y	0	0	-2.01666	0.912898	1	0.0226466	0.0584117	0	0.0537657	0.0109339	0	0.0130714	0.0229497	0	0	2	6	0	5	1	0	1	2	0	0
hsa_circ:chr19:20718856-20721359	ZNF737	0	0	-0.631453	0.894079	1	0.317053	0.107088	0.580295	0.473138	0.623231	0.442094	0.418285	0.126223	0.145167	0.224355	0	0	0	0	0	0	0	0	0	1
hsa_circ:chr16:57027331-57051100	NLRC5	3.18805	3.15426	-0.0153715	0.896502	1	3.43096	2.14176	2.37921	2.86034	5.12799	2.96203	4.8495	2.77691	2.92753	2.25535	0	0	0	2	0	0	0	0	0	0
hsa_circ:chr10:120818724-120830597	EIF3A	0	0	0	0	0	0	0	0	0.0215063	0	0	0	0	0	0	0	0	0	2	0	0	0	0	0	0
hsa_circ:chr1:28800066-28802803	PHACTR4	0	0	-1.35321	0.916119	1	0.0679399	0.00973528	0	0.17205	0.0109339	0.0663142	0	0	0.0120972	0.0236163	6	1	0	16	1	6	0	0	1	2
hsa_circ:chr9:539677-540667	KANK1	0	0	0	0	0	0	0.0194706	0	0	0	0	0	0	0	0	0	2	0	0	0	0	0	0	0	0
hsa_circ:chr11:14482732-14498561	COPB1	0	0	0	0	0	0	0	0	0.0107531	0	0	0	0	0	0	0	0	0	1	0	0	0	0	0	0
hsa_circ:chr7:12679972-12680142	SCIN	0	0	0	0	0	0	0	0	0.0107531	0	0	0	0	0	0	0	0	0	1	0	0	0	0	0	0
hsa_circ:chr19:32847522-32851524	ZNF507	0	0	-0.329604	0.995235	1	0	0.0194706	0	0	0.0109339	0	0	0	0.0241945	0	0	2	0	0	1	0	0	0	2	0
hsa_circ:chr11:722401-724829	EPS8L2	0	0	0	0	0	0	0	0	0	0.0218677	0	0	0	0	0	0	0	0	0	2	0	0	0	0	0
hsa_circ:chr13:46616299-46619648	ZC3H13	0	0	0	0	0	0	0	0	0	0	0	0.0130714	0	0	0	0	0	0	0	0	0	1	0	0	0
hsa_circ:chr3:17688453-17701358	TBC1D5	0	0	0	0	0	0	0.0584117	0	0	0	0	0	0	0	0	0	6	0	0	0	0	0	0	0	0
hsa_circ:chr15:69548133-69548731	GLCE	0	0	0	0	0	0	0	0	0	0	0.0442094	0	0	0	0	0	0	0	0	0	4	0	0	0	0
hsa_circ:chr10:103784913-103793096	C10orf76	0	0	-0.226546	0.997507	1	0.0566165	0	0	0	0	0	0	0	0.048389	0	5	0	0	0	0	0	0	0	4	0
hsa_circ:chr3:138091708-138091918	MRAS	0	0	0.115336	0.97548	1	0.0339699	0.0292059	0.0696354	0.0537657	0.0546694	0.0442094	0.0392142	0.0229497	0.0604862	0.0944651	0	0	0	0	2	0	0	0	0	0
hsa_circ:chr11:95912326-95942158	MAML2	3.99831	3.26768	-0.291123	0.905834	1	2.95538	1.83997	5.44317	3.90339	5.84962	3.35992	3.79071	3.36212	2.15331	3.67233	2	0	0	0	0	0	0	0	0	0
hsa_circ:chr1:170687281-170699489	PRRX1	0	0	-0.164132	0.999973	1	0.294406	0.243382	0.0928473	0.107531	0.393619	0.265257	0.287571	0.172122	0.0725834	0.212546	4	0	0	0	0	0	0	0	0	0
hsa_circ:chr9:138150533-138151008	*	0	0	0.0605174	0.985856	1	0.0113233	0.0292059	0	0.0860252	0	0	0.0130714	0.0114748	0.048389	0.0590407	0	0	0	0	0	0	1	0	0	1
hsa_circ:chr17:34934413-34943675	GGNBP2	0	0	-0.148123	0.998055	1	0.147203	0.068147	0.0116059	0.161297	0.109339	0.0773665	0.156857	0.0114748	0.108875	0.0944651	0	0	0	2	0	0	0	0	1	0
hsa_circ:chr12:67285681-67357945	*	2.96653	2.74953	-0.109589	0.963835	1	2.50245	2.1515	2.54169	2.94636	4.69063	2.06679	5.33314	2.91461	1.35489	2.07823	0	0	0	0	0	0	0	0	2	0
hsa_circ:chr1:16770127-16778510	NECAP2	0	0	-0.482566	0.908781	1	1.04174	0.457558	0.232118	0.806486	0.645099	0.895241	0.339857	0.195072	0.399209	0.448709	0	0	0	0	0	5	0	0	0	0
hsa_circ:chr1:10211384-10221344	UBE4B	0	0	0	0	0	0	0	0	0.0107531	0	0	0	0	0	0	0	0	0	1	0	0	0	0	0	0
hsa_circ:chr16:53504658-53513137	RBL2	0	0	0	0	0	0	0	0	0.0215063	0	0	0	0	0	0	0	0	0	2	0	0	0	0	0	0
hsa_circ:chr13:42727886-42734272	DGKH	0	0	0	0	0	0.0452932	0	0	0	0.0218677	0	0	0	0	0	4	0	0	0	2	0	0	0	0	0
hsa_circ:chr18:5444817-5445024	EPB41L3	0	0	-0.4328	0.980666	1	0.0679399	0.0194706	0.0232118	0.0860252	0	0	0.0653571	0.0803238	0	0	0	0	0	0	0	0	2	0	0	0
hsa_circ:chr1:46027461-46032692	AKR1A1	0	0	-0.979755	0.745613	1	1.38144	0.574382	0.580295	0.98929	1.09339	0.718403	0.156857	0.321295	0.991974	0.153506	0	0	0	1	0	0	0	0	0	3
hsa_circ:chr14:31855626-31872255	HEATR5A	0	0	-0.00651595	0.979783	1	0.0905865	0.126559	0.0812413	0.0967783	0.14214	0.265257	0.0784285	0.0114748	0.108875	0.0708488	0	0	0	1	0	0	0	0	0	0
hsa_circ:chr12:69983265-69987393	CCT2	0	0	-1.85036	0.790472	1	0.181173	0.0389411	0	0.333348	0.426421	0.0442094	0	0	0.13307	0.0944651	16	4	0	31	39	4	0	0	11	8
hsa_circ:chr7:29969131-29987827	SCRN1	1.45105	1.84695	0.348052	0.747786	1	1.86835	1.06115	1.46234	1.3764	1.48701	1.12734	3.71228	1.43435	1.35489	1.60591	0	0	0	0	1	0	0	0	0	0
hsa_circ:chr15:63988323-64008672	HERC1	0	0	-1.34924	0.787295	1	0.656752	0.0973528	0	0.440879	0.524826	0.154733	0.0130714	0	0.471792	0.0354244	58	10	0	41	48	14	1	0	39	3
hsa_circ:chr9:128932565-128932724	*	0	0	-0.327859	0.979286	1	0.113233	0.126559	0.162483	0.0967783	0.087471	0.110524	0.169928	0.0917986	0.0241945	0.0708488	0	0	0	0	1	0	0	0	0	0
hsa_circ:chr1:108609479-108614259	*	0	0	-1.02129	0.813094	1	0.441609	0.369941	0.429419	0.268829	0.743503	0.198942	0.352928	0.0458993	0.193556	0.31882	0	0	0	0	0	0	0	0	1	0
hsa_circ:chr11:65561502-65562198	OVOL1	1.04219	1.22202	0.229649	0.837353	1	1.90232	0.992999	0.696354	1.23661	0.382686	3.17203	0.941142	0.757339	0.48389	0.755721	2	0	0	0	0	0	0	0	0	0
hsa_circ:chr17:40497577-40526224	STAT3	0	0	0	0	0	0	0	0	0	0	0	0	0	0.0241945	0	0	0	0	0	0	0	0	0	2	0
hsa_circ:chr15:66621308-66621737	DIS3L	0	0	0	0	0	0.0113233	0	0	0.0215063	0.0109339	0	0	0	0	0	1	0	0	2	1	0	0	0	0	0
hsa_circ:chr2:25991611-25994409	ASXL2	0	0	0	0	0	0	0	0	0	0	0	0	0.0114748	0	0	0	0	0	0	0	0	0	1	0	0
hsa_circ:chr17:71410783-71415445	SDK2	0	0	0.0302308	0.969535	1	0.147203	0.146029	0.150877	0.075272	0.273347	0.132628	0.287571	0.0917986	0.0967779	0.200738	1	0	0	0	0	0	0	0	0	0
hsa_circ:chr12:16109870-16185588	DERA	0	0	0.745691	0.966607	1	0	0	0.0232118	0.0107531	0	0.0110524	0	0.0458993	0	0	0	0	0	1	0	0	0	0	0	0
hsa_circ:chr2:179447299-179449720	TTN-AS1	0	0	0	0	0	0	0.00973528	0	0	0	0	0	0	0	0	0	1	0	0	0	0	0	0	0	0
hsa_circ:chr7:73610740-73611116	EIF4H	1.36917	1.17244	-0.223787	0.97379	1	2.12878	0.808029	1.02132	1.8818	1.00592	1.53628	0.875785	1.07863	0.907293	1.46421	0	0	0	0	0	1	0	0	0	0
hsa_circ:chr1:17736470-17747324	RCC2	0	0	0	0	0	0.0226466	0	0	0	0	0	0	0	0	0	2	0	0	0	0	0	0	0	0	0
hsa_circ:chr1:150484219-150485007	ECM1	0	0	0	0	0	0.0339699	0	0	0	0	0	0	0	0	0	3	0	0	0	0	0	0	0	0	0
hsa_circ:chr10:70048240-70048834	PBLD	0	0	0.0898295	0.98277	1	0.0339699	0.068147	0	0.0215063	0.0218677	0.0110524	0.143786	0	0	0	0	0	0	2	0	0	0	0	0	0
hsa_circ:chr2:24786773-24791751	*	0	0	-0.473986	0.990957	1	0	0	0	0	0.0328016	0	0	0	0	0.0236163	0	0	0	0	3	0	0	0	0	2
hsa_circ:chr4:2664565-2665015	FAM193A	0	0	2.02492	0.941421	1	0	0	0.0116059	0	0	0	0	0	0	0.0472325	0	0	1	0	0	0	0	0	0	4
hsa_circ:chr3:119154602-119177087	TMEM39A	0	0	-0.078471	0.982404	1	0.271759	0.136294	0.208906	0.279582	0.513892	0.143681	0.562071	0.114748	0.314528	0.200738	0	0	0	0	1	0	0	0	0	0
hsa_circ:chr12:110630422-110643485	IFT81	0	0	-0.825985	0.940483	1	0.10191	0	0.0116059	0.107531	0.131206	0.0552618	0.0392142	0.0803238	0.0120972	0.0118081	0	0	0	0	2	0	0	0	0	0
hsa_circ:chr5:74135899-74137504	FAM169A	0	0	0	0	0	0.0452932	0	0	0.0215063	0	0	0	0	0	0	4	0	0	2	0	0	0	0	0	0
hsa_circ:chr1:230379052-230401113	GALNT2	0	0	0.0136708	0.974781	1	0.124556	0.0194706	0	0.311841	0.19681	0.0552618	0.0261428	0	0.447598	0.12989	0	0	0	0	1	0	0	0	0	0
hsa_circ:chr4:88084710-88116842	KLHL8	0	0	0.179661	0.936768	1	0.158526	0.0292059	0.406207	0.20431	0.240545	0.287361	0.209143	0.275396	0.13307	0.271587	2	0	0	0	0	0	0	0	0	0
hsa_circ:chr1:70736539-70742527	ANKRD13C	0	0	-0.839145	0.969956	1	0	0	0	0.0537657	0.0328016	0	0	0	0.048389	0	0	0	0	5	3	0	0	0	4	0
hsa_circ:chr6:110567335-110620353	METTL24	0	0	0.946827	0.904497	1	0.0452932	0.0389411	0.0580295	0.0322594	0	0.0221047	0.130714	0.183597	0	0	2	0	0	0	0	0	0	0	0	0
hsa_circ:chr17:61391749-61392030	TANC2	0	0	-0.0380785	0.980814	1	0.192496	0.126559	0.162483	0.075272	0.207744	0.0552618	0.183	0.206547	0.193556	0.106273	0	0	0	0	0	0	0	0	1	0
hsa_circ:chr19:10501952-10505786	CDC37	5.69988	4.27445	-0.415192	0.784499	1	8.07352	3.86491	4.5263	7.36591	4.66876	5.1504	3.46393	3.98177	4.56066	4.2155	0	0	0	0	0	0	2	0	0	0
hsa_circ:chr7:6840579-6844686	CCZ1B	0	0	0	0	0	0	0	0	0.0107531	0	0	0	0	0	0	0	0	0	1	0	0	0	0	0	0
hsa_circ:chr3:9731648-9743748	MTMR14	0	0	-1.0617	0.844555	1	0.396316	0.389411	0.139271	0.344101	0.164008	0.0884189	0.0392142	0.103273	0.290334	0.165314	0	2	0	0	0	0	0	0	0	0
hsa_circ:chr11:70803468-70858384	SHANK2	0	0	0.574685	0.849214	1	0.192496	0.126559	0.266936	0.333348	0.207744	0.121576	0.169928	0.218022	0.991974	0.177122	0	0	0	0	0	0	0	0	7	0
hsa_circ:chr5:117990217-117990405	*	0	0	-1.23923	0.927263	1	0.0226466	0.0486764	0.104453	0.0107531	0.0437355	0.0331571	0.0522857	0	0.0120972	0	0	0	0	0	0	1	0	0	0	0
hsa_circ:chrX:62885766-62944591	ARHGEF9	0	0	0.111762	0.989607	1	0.0226466	0	0	0	0.0218677	0	0	0	0.0362917	0.0118081	2	0	0	0	2	0	0	0	3	1
hsa_circ:chr7:111967772-111970271	ZNF277	0	0	0.612372	0.952872	1	0	0	0	0.0645189	0.0328016	0.0442094	0.104571	0	0	0	0	0	0	0	0	1	0	0	0	0
hsa_circ:chr3:11382119-11383753	ATG7	0	0	0.570213	0.975101	1	0.0113233	0.0194706	0	0	0	0.0221047	0	0	0	0.0236163	1	2	0	0	0	2	0	0	0	2
hsa_circ:chr15:51748263-51748566	DMXL2	0	0	0	0	0	0	0	0	0	0	0	0	0.0229497	0	0	0	0	0	0	0	0	0	2	0	0
hsa_circ:chr22:38461009-38465129	PICK1	0	0	-0.540944	0.9538	1	0.13588	0.126559	0.0812413	0.129038	0.120273	0.0994712	0	0.0917986	0.157264	0.0590407	0	2	0	0	0	0	0	0	0	0
hsa_circ:chr11:3752621-3774638	NUP98	0	0	-0.889117	0.889648	1	0.351023	0.0778823	0.0232118	0.37636	0.207744	0.165785	0	0	0.169361	0.224355	31	8	2	35	19	15	0	0	14	19
hsa_circ:chr20:42831601-42835638	C20orf111	0	0	0.117019	0.942915	1	0.226466	0.496499	0.0812413	0.193557	0.295215	0.56367	0.222214	0.149173	0.278237	0.18893	0	0	0	2	0	0	0	0	0	0
hsa_circ:chr7:153784178-153784408	DPP6	0	0	-0.660065	0.961169	1	0	0.0194706	0.0580295	0.0322594	0.14214	0.0331571	0.0914999	0.0229497	0	0.0118081	0	0	2	0	0	0	0	0	0	0
hsa_circ:chr1:20975126-20975487	PINK1	0	0	-1.2707	0.815957	1	0.226466	0.243382	0.278542	0.526904	0.153074	0.0994712	0.104571	0.068849	0.0120972	0.307012	1	0	0	0	0	0	0	0	0	0
hsa_circ:chr14:58563442-58600059	C14orf37	0	0	-0.393421	0.965234	1	0.0226466	0.068147	0.174089	0.268829	0.328016	0.209995	0.0914999	0.068849	0.0967779	0.18893	0	0	0	1	0	0	0	0	0	0
hsa_circ:chr4:146435590-146463850	SMAD1	0	0	-1.02865	0.860581	1	0.158526	0.223912	0.116059	0.333348	0.393619	0.2321	0.143786	0.0344245	0.0604862	0.12989	0	0	0	1	0	0	0	0	0	0
hsa_circ:chr3:9089075-9091115	SRGAP3	0	0	-0.521225	0.907185	1	0.622782	0.253117	0.684748	0.537657	0.557628	0.198942	0.745071	0.30982	0.266139	0.330628	0	0	0	2	0	0	0	0	0	0
hsa_circ:chr7:11675757-11676588	THSD7A	0	0	0	0	0	0	0.0194706	0	0	0	0	0	0	0	0	0	2	0	0	0	0	0	0	0	0
hsa_circ:chr12:53775443-53777406	SP1	0	0	-0.0349414	0.997606	1	0.0113233	0	0	0	0	0.0110524	0	0	0	0	1	0	0	0	0	1	0	0	0	0
hsa_circ:chr8:139724799-139725019	COL22A1	0	0	0.533273	0.931734	1	0	0	0.0232118	0.193557	0.0437355	0.110524	0.183	0.0114748	0.048389	0.0236163	0	0	0	1	0	0	0	0	0	0
hsa_circ:chr9:4286038-4286523	GLIS3	0	0	0.354384	0.874599	1	0.396316	0.0584117	0.0232118	0.709708	0.513892	0.298414	0.326785	0.0803238	1.22182	0.247971	35	6	2	66	47	27	25	7	101	21
hsa_circ:chr5:118813112-118835248	HSD17B4	0	0	-1.56822	0.92077	1	0.0339699	0.0486764	0	0.0860252	0.0109339	0	0.0261428	0.0344245	0	0	0	0	0	0	1	0	0	0	0	0
hsa_circ:chr1:152382056-152382350	CRNN	0	0	0	0	0	0.0113233	0	0	0	0	0	0	0	0	0	1	0	0	0	0	0	0	0	0	0
hsa_circ:chr10:103281396-103296410	BTRC	0	0	0	0	0	0	0	0	0	0.0328016	0	0	0	0	0	0	0	0	0	3	0	0	0	0	0
hsa_circ:chr13:51487131-51517530	RNASEH2B	0	0	0	0	0	0	0	0	0	0.0109339	0	0	0	0	0	0	0	0	0	1	0	0	0	0	0
hsa_circ:chr6:17835789-17837321	KIF13A	0	0	-0.308907	0.977709	1	0.20382	0.0876176	0.116059	0.20431	0.251479	0.0773665	0.326785	0.114748	0.0362917	0.141698	2	0	0	0	0	0	0	0	0	0
hsa_circ:chr6:88344563-88353529	ORC3	0	0	-0.442398	0.91208	1	0.736015	0.311529	0.986502	0.54841	1.23553	0.397885	1.13721	0.252446	0.278237	0.743913	0	0	0	2	0	0	0	0	0	0
hsa_circ:chr1:207979350-207990759	*	12.0226	5.24446	-1.19688	0.153448	1	8.15278	4.4685	18.8828	13.3231	15.2856	5.52618	4.1175	4.49813	5.46795	6.61256	0	0	0	0	2	0	0	0	0	0
hsa_circ:chr3:47468937-47470160	SCAP	0	0	0	0	0	0	0	0	0.0537657	0	0	0	0	0	0	0	0	0	5	0	0	0	0	0	0
hsa_circ:chr22:18020101-18020489	CECR2	0	0	0.83197	0.849587	1	0.0792632	0.0389411	0.174089	0.075272	0.19681	0.143681	0.352928	0.149173	0.193556	0.165314	0	0	0	1	0	0	0	0	0	0
hsa_circ:chr6:99912480-99924106	USP45	0	0	0.169919	0.993753	1	0	0	0	0.0107531	0	0	0	0	0.0120972	0	0	0	0	1	0	0	0	0	1	0
hsa_circ:chr14:26686703-26723977	*	2.89468	2.55098	-0.182353	0.988342	1	3.11391	1.69394	1.973	2.8926	4.79997	2.69678	5.307	1.06716	1.47586	2.20812	0	0	0	0	0	0	0	0	2	0
hsa_circ:chrUn_gl000220:109800-118798	RNA45S5	0	0	1.06049	0.961246	1	0.0226466	0	0	0	0	0	0	0	0	0.0472325	2	0	0	0	0	0	0	0	0	4
hsa_circ:chr11:118656761-118657227	DDX6	0	0	-1.21693	0.80454	1	0.566165	0.233647	0.0116059	0.688201	0.251479	0.265257	0.0914999	0.0114748	0.302431	0.082657	50	24	1	64	23	24	7	1	25	7
hsa_circ:chr16:3022824-3023052	PAQR4	0	0	0.864802	0.677639	1	0.475579	0.564646	0.603507	0.354854	0.513892	0.508408	0.914999	1.07863	0.786321	1.28709	0	0	2	0	0	0	0	0	0	0
hsa_circ:chr16:2577774-2578560	AMDHD2	1.01457	0	-0.17288	0.996711	1	1.12101	0.68147	1.10256	1.12908	1.03872	1.08313	0.470571	1.26223	0.798418	0.88561	0	0	0	0	0	2	0	0	0	0
hsa_circ:chr14:45481178-45514073	FAM179B	0	0	0	0	0	0	0	0	0.0430126	0	0	0	0	0	0	0	0	0	4	0	0	0	0	0	0
hsa_circ:chr1:93620213-93625783	TMED5	0	0	0.123952	0.974278	1	0.0905865	0.0486764	0.0116059	0.0107531	0.087471	0.0442094	0.0522857	0.114748	0.048389	0.0118081	0	0	0	0	0	0	0	0	4	0
hsa_circ:chr17:64877267-64878051	CACNG5	0	0	-0.317386	0.981002	1	0.0905865	0.126559	0.0928473	0.0215063	0.229611	0.0884189	0.104571	0.114748	0.0362917	0.106273	0	0	0	1	0	0	0	0	0	0
hsa_circ:chr3:170789012-170800183	TNIK	0	0	-0.78483	0.949502	1	0.0679399	0.00973528	0.0116059	0.118285	0.0765371	0.0884189	0.0522857	0	0.0241945	0	0	0	0	0	0	0	0	0	1	0
hsa_circ:chr19:44615733-44615902	LOC100379224	0	0	-0.843045	0.954315	1	0.0452932	0	0.0232118	0.0860252	0.0437355	0.0110524	0.0522857	0.0114748	0.0120972	0.0236163	0	0	0	0	0	0	1	0	0	0
hsa_circ:chr2:112545811-112550132	ANAPC1	0	0	0.0529827	0.969772	1	0.10191	0.126559	0.185695	0.075272	0.131206	0.221047	0.117643	0.103273	0.048389	0.153506	0	2	0	0	0	0	0	0	0	0
hsa_circ:chr1:53326403-53333449	ZYG11A	0	0	0	0	0	0	0	0	0	0	0	0	0	0	0.0118081	0	0	0	0	0	0	0	0	0	1
hsa_circ:chr14:64894055-64906984	MTHFD1	0	0	0	0	0	0	0	0	0.0430126	0	0	0	0	0	0	0	0	0	4	0	0	0	0	0	0
hsa_circ:chr19:15233504-15234387	ILVBL	2.38784	1.35879	-0.813381	0.669133	1	3.39699	2.79403	0.882049	2.57	2.29611	1.63575	0.823499	1.14748	1.93556	1.25166	0	5	0	3	3	0	0	0	0	0
hsa_circ:chr13:20544165-20611049	ZMYM2	0	0	0	0	0	0.0113233	0	0	0	0	0	0	0	0	0	1	0	0	0	0	0	0	0	0	0
hsa_circ:chr2:28350454-28352247	BRE	0	0	-0.915226	0.877646	1	0.362346	0.0973528	0.185695	0.215063	0.33895	0.132628	0.209143	0.103273	0.0846807	0.106273	0	1	0	2	0	0	0	0	0	0
hsa_circ:chr7:107543923-107556141	DLD	0	0	0	0	0	0	0	0	0.0107531	0.0109339	0	0	0	0	0	0	0	0	1	1	0	0	0	0	0
hsa_circ:chr6:26216521-26216820	HIST1H2BG	0	0	0	0	0	0	0	0	0	0	0.0442094	0	0	0.0241945	0	0	0	0	0	0	4	0	0	2	0
hsa_circ:chr20:20453400-20486178	RALGAPA2	0	0	0	0	0	0	0	0	0	0	0	0	0	0.0120972	0	0	0	0	0	0	0	0	0	1	0
hsa_circ:chr16:28112779-28113266	XPO6	0	0	0.309436	0.947285	1	0.124556	0.0876176	0	0.0967783	0.0546694	0.121576	0.0522857	0.0114748	0.229848	0.0354244	11	9	0	9	5	11	4	1	19	3
hsa_circ:chr12:27135706-27143560	TM7SF3	0	0	-0.109038	0.996997	1	0.0566165	0	0	0.0107531	0.0328016	0.0552618	0.0261428	0.0114748	0	0	5	0	0	1	3	5	2	1	0	0
hsa_circ:chr4:103635595-103647840	MANBA	0	0	-1.15769	0.804092	1	0.430286	0.136294	0.0812413	0.817239	0.470157	0.18789	0.0261428	0.103273	0.290334	0.259779	38	14	7	76	43	17	2	9	24	22
hsa_circ:chrX:118763281-118787003	2018-09-06	0	0	-0.631625	0.982616	1	0.0452932	0	0	0	0.0109339	0	0	0	0.0362917	0	4	0	0	0	1	0	0	0	3	0
hsa_circ:chr17:79478965-79479381	ACTG1	0	0	0	0	0	0	0	0	0	0	0	0	0	0	0.0118081	0	0	0	0	0	0	0	0	0	1
hsa_circ:chr17:57430576-57474700	YPEL2	0	0	-0.750444	0.844723	1	0.985128	0.292059	0.104453	0.75272	0.87471	0.364728	0.326785	0.263921	0.278237	0.554982	0	0	0	0	1	0	0	0	0	0
hsa_circ:chr14:104242079-104245158	PPP1R13B	0	0	1.14587	0.958659	1	0	0	0	0	0.0218677	0	0	0	0.048389	0	0	0	0	0	2	0	0	0	4	0
hsa_circ:chr17:28120912-28180580	SSH2	0	0	0	0	0	0	0	0	0.0107531	0	0	0	0	0	0	0	0	0	1	0	0	0	0	0	0
hsa_circ:chr10:71148953-71154861	HK1	0	0	0.0952872	0.990341	1	0	0	0	0	0.0437355	0.0110524	0	0.0114748	0.0241945	0	0	0	0	0	4	1	0	1	2	0
hsa_circ:chr17:37046673-37054772	LASP1	0	0	0	0	0	0	0.0194706	0	0	0	0	0	0	0	0	0	2	0	0	0	0	0	0	0	0
hsa_circ:chr6:139488194-139498142	HECA	0	0	-1.21272	0.936154	1	0.0452932	0.0194706	0	0.0215063	0.0984049	0.0331571	0	0.0344245	0.0120972	0	0	0	0	0	0	0	0	1	0	0
hsa_circ:chr14:72431489-72500620	RGS6	6.49695	6.16618	-0.0753866	0.912635	1	5.41254	4.01094	6.24398	7.09708	9.72021	5.6367	12.3002	2.57036	4.58485	5.73875	0	0	0	0	0	0	0	0	0	3
hsa_circ:chr6:37342396-37349130	RNF8	0	0	1.73084	0.95321	1	0	0	0	0	0.0109339	0	0	0	0.0362917	0	0	0	0	0	1	0	0	0	3	0
hsa_circ:chr9:2056679-2058336	SMARCA2	0	0	0	0	0	0	0	0	0	0	0	0	0	0	0.0118081	0	0	0	0	0	0	0	0	0	1
hsa_circ:chr13:99061592-99076904	FARP1	0	0	-1.41596	0.801495	1	0.158526	0.068147	0.185695	0.301088	0.656032	0.121576	0.117643	0.0458993	0.157264	0.0708488	5	0	0	8	11	3	0	1	0	0
hsa_circ:chr10:124151819-124172561	PLEKHA1	0	0	-2.30648	0.939295	1	0	0.0584117	0	0	0	0	0	0	0	0.0118081	0	6	0	0	0	0	0	0	0	1
hsa_circ:chr3:167272438-167284682	WDR49	0	0	-1.43389	0.91907	1	0.0452932	0.00973528	0.0232118	0.0967783	0.0437355	0.0331571	0	0	0.0241945	0.0236163	4	1	2	9	4	3	0	0	2	2
hsa_circ:chr5:135516041-135516615	SMAD5	0	0	-2.03523	0.814708	1	0.192496	0.0292059	0.0928473	0.258076	0.087471	0.0663142	0.0130714	0.0344245	0	0.0472325	0	0	0	1	0	0	0	0	0	0
hsa_circ:chr11:95975878-95976142	MAML2	0	0	-1.50346	0.893425	1	0.0792632	0.107088	0	0.0107531	0.153074	0.0884189	0	0.0114748	0	0.0236163	0	0	0	0	0	8	0	0	0	0
hsa_circ:chr9:37495166-37503272	POLR1E	0	0	-0.780142	0.848746	1	0.815278	0.214176	0.336571	0.709708	0.53576	0.541566	0.248357	0.195072	0.181459	0.354244	3	0	0	0	0	0	0	0	0	0
hsa_circ:chr14:31771501-31777226	HEATR5A	0	0	0.188128	0.985199	1	0	0	0	0.0430126	0.0109339	0	0.0130714	0	0.048389	0	0	0	0	4	1	0	1	0	4	0
hsa_circ:chr2:53829360-53833217	*	0	0	1.08484	0.913613	1	0	0.0194706	0.0116059	0	0.0765371	0.0331571	0.0914999	0.0917986	0	0.0118081	0	0	0	0	1	0	0	0	0	0
hsa_circ:chr17:40956243-40957902	CNTD1	0	0	-0.104908	0.993118	1	0.0792632	0.0486764	0.0116059	0.107531	0.207744	0.110524	0.196071	0.0803238	0.0241945	0.0118081	0	0	0	0	1	0	0	0	0	0
hsa_circ:chr5:54645401-54646857	SKIV2L2	0	0	0	0	0	0	0	0	0	0	0	0	0	0	0.0118081	0	0	0	0	0	0	0	0	0	1
hsa_circ:chr19:597526-597687	HCN2	0	0	0	0	0	0	0	0	0.0107531	0	0	0	0	0	0	0	0	0	1	0	0	0	0	0	0
hsa_circ:chr2:85595809-85604597	ELMOD3	0	0	-1.6199	0.964546	1	0.0339699	0	0	0	0	0.0110524	0	0	0	0	3	0	0	0	0	1	0	0	0	0
hsa_circ:chr9:140158697-140160431	COBRA1	0	0	0.0209684	0.965258	1	0.430286	0.0973528	0.243724	0.161297	0.207744	0.41999	0.0784285	0.218022	0.157264	0.283395	2	0	0	0	0	0	0	0	0	0
hsa_circ:chr19:37427648-37428144	ZNF568	0	0	-0.904618	0.976427	1	0.0452932	0	0	0	0	0	0	0	0.0241945	0	4	0	0	0	0	0	0	0	2	0
hsa_circ:chrUn_gl000220:118695-160114	RNA45S5	0	0	0	0	0	0	0	0	0	0	0	0	0.114748	0	0	0	0	0	0	0	0	0	10	0	0
hsa_circ:chr6:169625240-169626393	THBS2	0	0	0	0	0	0	0	0	0	0.0765371	0	0	0	0	0	0	0	0	0	7	0	0	0	0	0
hsa_circ:chr10:13375817-13387028	SEPHS1	0	0	-0.654779	0.978975	1	0	0	0	0.075272	0	0	0	0	0.0241945	0.0236163	0	0	0	7	0	0	0	0	2	2
hsa_circ:chr9:5969292-5988487	KIAA2026	0	0	0	0	0	0	0	0	0	0	0	0	0.0114748	0	0	0	0	0	0	0	0	0	1	0	0
hsa_circ:chr1:48825258-48869554	SPATA6	0	0	-2.32735	0.935282	1	0	0	0	0	0.0656032	0	0.0130714	0	0	0	0	0	0	0	6	0	1	0	0	0
hsa_circ:chr4:1961198-1978406	WHSC1	0	0	-0.403684	0.966023	1	0.147203	0.0778823	0.150877	0.118285	0.262413	0.154733	0.130714	0.0114748	0.145167	0.12989	1	0	0	0	0	0	0	0	0	0
hsa_circ:chr12:49835513-49854820	SPATS2	0	0	0	0	0	0	0	0	0	0	0	0	0	0.0362917	0	0	0	0	0	0	0	0	0	3	0
hsa_circ:chr11:20424465-20448411	PRMT3	0	0	-1.52096	0.942705	1	0.0566165	0.00973528	0	0.0215063	0.0109339	0	0	0.0344245	0	0	5	0	0	2	0	0	0	3	0	0
hsa_circ:chr20:35717392-35717525	RBL1	0	0	0.0146151	0.98709	1	0.0566165	0	0.0580295	0.0107531	0.0437355	0	0.0522857	0.0229497	0.048389	0.0472325	0	0	0	0	0	0	0	2	0	0
hsa_circ:chr17:2568666-2577582	PAFAH1B1	0	0	0	0	0	0	0	0	0	0	0	0	0	0.0362917	0	0	0	0	0	0	0	0	0	3	0
hsa_circ:chr7:65444714-65444898	GUSB	0	0	0	0	0	0	0	0	0.0107531	0	0	0	0	0	0	0	0	0	1	0	0	0	0	0	0
hsa_circ:chr13:100181721-100193921	TM9SF2	0	0	0	0	0	0.0226466	0	0	0.0107531	0	0	0	0	0	0	2	0	0	1	0	0	0	0	0	0
hsa_circ:chr10:126097107-126097530	OAT	0	0	-2.52348	0.830488	1	0.20382	0.126559	0.0580295	0	0.0218677	0.0110524	0.0130714	0	0	0.0472325	16	13	4	0	2	1	0	0	0	4
hsa_circ:chr20:37153421-37161502	RALGAPB	0	0	0	0	0	0	0	0	0.0107531	0	0	0	0	0	0	0	0	0	1	0	0	0	0	0	0
hsa_circ:chr7:40314112-40357841	C7orf10	0	0	-0.498468	0.959006	1	0.0452932	0.155765	0.0348177	0.0860252	0.262413	0.0442094	0.169928	0.103273	0.0725834	0.0236163	0	0	0	0	0	0	0	0	2	0
hsa_circ:chr7:105103068-105108910	PUS7	0	0	-2.03738	0.82253	1	0.13588	0.107088	0.0232118	0.0860252	0.251479	0.0552618	0	0.0917986	0	0	12	11	2	8	23	5	0	8	0	0
hsa_circ:chr1:160209993-160231148	DCAF8	0	0	-0.425064	0.960538	1	0.147203	0.116823	0.0928473	0.236569	0.273347	0.154733	0.0522857	0.0917986	0.181459	0.165314	0	0	0	0	0	0	0	0	0	2
hsa_circ:chr19:4354946-4355170	MPND	0	0	0	0	0	0	0	0	0	0	0	0.0522857	0.0229497	0	0.18893	0	0	0	0	0	0	4	2	0	16
hsa_circ:chr11:65734730-65735057	SART1	0	0	0	0	0	0	0	0	0.0645189	0	0	0	0	0	0	0	0	0	6	0	0	0	0	0	0
hsa_circ:chr12:27185077-27185614	*	0	0	0	0	0	0	0	0	0.0322594	0	0	0	0	0	0	0	0	0	3	0	0	0	0	0	0
hsa_circ:chr20:48741652-48744653	TMEM189-UBE2V1	1.39663	1.32934	-0.0712335	0.957509	1	1.75511	1.10982	1.46234	1.36565	1.2902	1.09418	1.17643	1.51468	1.14924	1.71218	2	0	0	0	0	0	0	0	0	0
hsa_circ:chr6:111912461-111913297	TRAF3IP2	0	0	-0.389865	0.931593	1	0.973805	0.564646	0.464236	0.75272	0.688834	0.873136	0.522857	0.229497	0.471792	0.531366	4	0	0	1	0	0	0	0	0	0
hsa_circ:chr10:99196174-99201016	EXOSC1	0	0	0	0	0	0	0.0486764	0	0	0	0	0	0	0	0	0	5	0	0	0	0	0	0	0	0
hsa_circ:chr15:85986761-86064806	AKAP13	0	0	-0.582054	0.893982	1	0.498226	0.389411	0.603507	0.494645	0.601363	0.486304	0.431357	0.33277	0.229848	0.247971	0	0	2	0	0	0	0	0	0	0
hsa_circ:chr3:182602541-182631782	ATP11B	0	0	0	0	0	0	0	0	0	0.0218677	0	0	0	0	0	0	0	0	0	2	0	0	0	0	0
hsa_circ:chr18:21723055-21723377	CABYR	0	0	-1.07526	0.904191	1	0.0339699	0.0486764	0.0348177	0.37636	0.0328016	0.0221047	0	0	0.145167	0.082657	0	0	0	0	0	2	0	0	0	0
hsa_circ:chr1:40555082-40558179	PPT1	0	0	0.377443	0.970784	1	0	0.0292059	0	0.0322594	0.0218677	0	0	0.0114748	0.0967779	0	0	3	0	3	2	0	0	1	8	0
hsa_circ:chr9:115181140-115221857	HSDL2	0	0	0	0	0	0	0	0	0	0	0	0	0	0.048389	0	0	0	0	0	0	0	0	0	4	0
hsa_circ:chr13:20576990-20580726	ZMYM2	0	0	-1.72504	0.869418	1	0.0566165	0.0584117	0	0.118285	0.185876	0.0663142	0	0	0.0604862	0	5	6	0	11	17	6	0	0	5	0
hsa_circ:chr20:40112992-40162209	CHD6	0	0	-0.562881	0.907562	1	0.464256	0.175235	0.243724	0.494645	0.765371	0.209995	0.2745	0.344245	0.338723	0.283395	1	0	0	0	0	0	0	0	0	0
hsa_circ:chr2:239096772-239098613	ILKAP	0	0	0.85416	0.955488	1	0	0	0.0464236	0	0	0	0.0130714	0	0	0.0708488	0	0	4	0	0	0	1	0	0	6
hsa_circ:chr22:46627689-46628136	PPARA	0	0	-1.92706	0.953207	1	0.0339699	0	0	0	0.0109339	0	0	0	0	0.0118081	3	0	0	0	1	0	0	0	0	1
hsa_circ:chr1:35851043-35854683	ZMYM4	0	0	0	0	0	0	0	0	0	0	0.0110524	0	0	0	0	0	0	0	0	0	1	0	0	0	0
hsa_circ:chr10:120867460-120871440	FAM45B	0	0	0	0	0	0	0	0	0	0.0109339	0	0	0	0	0	0	0	0	0	1	0	0	0	0	0
hsa_circ:chr1:32745272-32745811	LCK	0	0	-0.785057	0.857416	1	0.917188	0.369941	0.336571	0.344101	0.317082	0.574723	0.248357	0.068849	0.375014	0.0590407	17	10	0	0	0	0	0	0	0	0
hsa_circ:chr11:36415396-36453460	PRR5L	0	0	0	0	0	0	0	0	0	0.0218677	0	0	0	0	0	0	0	0	0	2	0	0	0	0	0
hsa_circ:chr18:9722739-9815219	RAB31	0	0	-1.08018	0.902671	1	0.124556	0.1655	0	0.17205	0.0765371	0.0663142	0.117643	0.0114748	0.0120972	0.0472325	5	4	0	6	2	1	0	0	0	3
hsa_circ:chr13:99890681-99896878	UBAC2	0	0	-1.43592	0.832011	1	0.260436	0.068147	0.0812413	0.322594	0.218677	0.165785	0.0653571	0	0.0967779	0.0236163	23	7	7	30	20	15	5	0	8	2
hsa_circ:chr19:4944144-4944462	UHRF1	0	0	0	0	0	0	0	0	0	0	0.0221047	0	0	0.0120972	0	0	0	0	0	0	2	0	0	1	0
hsa_circ:chr3:47147487-47158244	SETD2	0	0	-0.685655	0.947872	1	0.0905865	0.0389411	0.0696354	0.20431	0.0109339	0.0552618	0	0.0229497	0.0967779	0.082657	8	4	6	19	1	5	0	2	8	7
hsa_circ:chr4:7006571-7012508	TBC1D14	0	0	2.16127	0.938675	1	0	0	0	0.0107531	0	0	0	0	0.0362917	0.0118081	0	0	0	1	0	0	0	0	3	1
hsa_circ:chr2:233022759-233075115	DIS3L2	0	0	-0.184734	0.994024	1	0.690722	0.136294	0.731172	0.473138	0.940313	0.60788	1.17643	0.114748	0.290334	0.425093	0	0	0	0	0	2	0	0	0	0
hsa_circ:chr6:54733347-54735488	FAM83B	0	0	0	0	0	0	0	0	0.0107531	0.0218677	0	0	0	0	0	0	0	0	1	2	0	0	0	0	0
hsa_circ:chr2:171319878-171376050	MYO3B	0	0	0	0	0	0	0	0	0	0	0	0	0	0.0725834	0	0	0	0	0	0	0	0	0	6	0
hsa_circ:chr16:51422828-51423014	*	0	0	0	0	0	0	0	0.0116059	0	0	0	0	0	0	0	0	0	1	0	0	0	0	0	0	0
hsa_circ:chr9:1286355-1311032	*	2.77978	2.18736	-0.345779	0.888814	1	2.89877	1.58685	2.50688	2.82808	4.07833	2.29889	3.80378	1.48025	1.00407	2.34982	0	0	0	0	2	0	0	0	4	0
hsa_circ:chr20:3262287-3268436	C20orf194	0	0	-0.0652113	0.991266	1	0.0679399	0.0194706	0	0.17205	0	0.0110524	0	0.0229497	0.0604862	0.153506	6	2	0	16	0	1	0	2	5	13
hsa_circ:chr12:6700878-6701156	CHD4	0	0	0.430258	0.890109	1	0.215143	0.155765	0.162483	0.236569	0.19681	0.276309	0.248357	0.263921	0.266139	0.247971	0	0	0	0	0	0	0	6	0	0
hsa_circ:chr3:8932073-8983488	RAD18	0	0	0.11762	0.983352	1	0.0339699	0.00973528	0	0	0.0656032	0.0221047	0	0	0.0846807	0.0118081	0	0	0	0	0	0	0	0	2	0
hsa_circ:chr1:153610771-153614328	CHTOP	2.77784	1.9604	-0.502816	0.799741	1	3.55552	0.84697	2.88987	3.03239	3.56444	1.4147	1.94764	2.23759	0.91939	3.28266	0	0	0	0	0	0	0	0	1	0
hsa_circ:chr11:45937624-45937854	PEX16	0	0	-0.134302	0.995433	1	0.271759	0.0876176	0.0232118	0.268829	0.14214	0.0110524	0.0522857	0.183597	0.157264	0.31882	0	0	0	2	0	0	0	0	0	0
hsa_circ:chr6:83728692-83748204	UBE3D	0	0	-0.327352	0.995116	1	0	0	0	0	0.0328016	0	0.0261428	0	0	0	0	0	0	0	3	0	2	0	0	0
hsa_circ:chr1:171553327-171553557	PRRC2C	0	0	-1.40004	0.832804	1	0.509549	0.107088	0.0348177	0.311841	0.0218677	0.132628	0.0261428	0.0114748	0.0967779	0.106273	0	0	0	0	0	2	0	0	3	0
hsa_circ:chr8:80182258-80204573	*	0	0	0	0	0	0	0	0	0	0	0	0	0	0.108875	0	0	0	0	0	0	0	0	0	9	0
hsa_circ:chr7:195889-197524	FAM20C	0	0	1.0362	0.665457	1	0.317053	0.204441	0.371389	0.322594	0.666966	0.342623	0.849642	0.470468	0.556473	1.64133	0	0	0	0	0	0	0	0	0	2
hsa_circ:chr1:20072949-20124708	TMCO4	0	0	-0.755838	0.919278	1	0.13588	0.0876176	0.243724	0.161297	0.164008	0.198942	0.117643	0.0458993	0.0241945	0.082657	0	0	0	2	0	0	0	0	0	0
hsa_circ:chr1:87200285-87208918	SH3GLB1	0	0	0	0	0	0	0	0	0	0.0109339	0	0	0	0	0	0	0	0	0	1	0	0	0	0	0
hsa_circ:chr17:65943842-65944422	BPTF	0	0	0	0	0	0	0.00973528	0	0.0107531	0	0	0	0	0	0	0	1	0	1	0	0	0	0	0	0
hsa_circ:chr9:111849453-111855871	TMEM245	0	0	0.680345	0.974973	1	0.0226466	0	0	0	0	0	0	0	0.0362917	0	2	0	0	0	0	0	0	0	3	0
hsa_circ:chr3:32169568-32195188	GPD1L	1.01024	0	-0.667852	0.82498	1	1.29086	0.506235	1.20701	0.505398	1.54168	0.851032	0.875785	0.608166	0.254042	0.590407	0	0	0	0	2	0	0	0	0	0
hsa_circ:chr1:228444352-228452092	OBSCN	0	0	0.116555	0.95886	1	0.192496	0.1655	0.174089	0.0537657	0.087471	0.143681	0.0653571	0.0917986	0.169361	0.259779	2	0	0	0	0	0	0	0	0	0
hsa_circ:chr10:24508555-24508838	KIAA1217	0	0	0	0	0	0	0	0	0	0.0656032	0	0	0	0	0	0	0	0	0	6	0	0	0	0	0
hsa_circ:chr6:112015578-112041265	FYN	0	0	0.153231	0.955795	1	0.215143	0.0973528	0.0812413	0.0537657	0.153074	0.221047	0.117643	0.149173	0.120972	0.0590407	0	0	0	0	0	0	0	0	2	0
hsa_circ:chr20:61291764-61292527	SLCO4A1	0	0	1.08115	0.612681	1	0.702045	0.408882	0.429419	0.645189	0.174942	0.309466	0.548999	0.252446	0.423403	3.45978	0	0	0	0	0	0	15	0	0	0
hsa_circ:chr22:50357303-50357442	PIM3	0	0	0.28246	0.891337	1	0.668075	0.331	0.406207	0.247322	0.109339	0.408937	0.235285	0.149173	0.145167	1.20443	0	0	0	0	0	2	0	0	0	0
hsa_circ:chr19:3730026-3732036	TJP3	0	0	0	0	0	0.0792632	0	0	0.0645189	0	0	0	0	0	0	7	0	0	6	0	0	0	0	0	0
hsa_circ:chr4:184765483-184774996	*	0	0	0	0	0	0.0113233	0	0	0	0	0	0	0	0	0	1	0	0	0	0	0	0	0	0	0
hsa_circ:chrX:32583819-32591963	DMD	0	0	0	0	0	0.0226466	0	0	0	0	0	0	0	0	0	2	0	0	0	0	0	0	0	0	0
hsa_circ:chr11:62292448-62292831	AHNAK	0	0	0	0	0	0	0	0	0	0.0109339	0	0	0	0	0	0	0	0	0	1	0	0	0	0	0
hsa_circ:chr1:17256341-17266588	CROCC	0	0	0	0	0	0	0	0	0.0645189	0	0	0	0	0	0	0	0	0	6	0	0	0	0	0	0
hsa_circ:chr1:245018726-245019460	HNRNPU	1.08984	1.1542	0.0827797	0.897874	1	1.47203	0.808029	0.754384	1.39791	1.01685	1.24892	0.771214	0.401619	0.810515	2.53875	0	0	0	2	0	0	0	0	0	0
hsa_circ:chr6:152456239-152464900	SYNE1	0	0	-0.50545	0.921032	1	0.702045	0.272588	0.278542	0.279582	0.557628	0.60788	0.392142	0.172122	0.21775	0.082657	4	0	0	0	0	0	0	0	0	0
hsa_circ:chr6:46214485-46216633	RCAN2	0	0	-1.62335	0.824662	1	0.20382	0.0778823	0.116059	0.301088	0.14214	0.0331571	0.0653571	0.0917986	0	0.082657	0	0	0	2	3	2	0	0	0	0
hsa_circ:chr15:91161115-91169225	CRTC3	0	0	0	0	0	0	0	0	0.0322594	0	0	0	0	0	0	0	0	0	3	0	0	0	0	0	0
hsa_circ:chr7:128218007-128220148	*	0	0	0	0	0	0	0	0.0580295	0	0	0	0	0	0	0	0	0	5	0	0	0	0	0	0	0
hsa_circ:chr19:42848593-42852624	MEGF8	0	0	0.14585	0.889846	1	0.837925	0.408882	0.870443	0.849499	0.973115	0.79577	1.464	1.04421	0.665348	0.389669	2	0	0	0	0	0	0	0	0	0
hsa_circ:chr18:196637-203190	USP14	0	0	0.345217	0.977866	1	0	0	0	0	0.0546694	0.0331571	0	0	0.0362917	0	0	0	0	0	5	3	0	0	3	0
hsa_circ:chr9:137331236-137331925	RXRA	1.08134	1.09175	0.0138183	0.92744	1	1.43806	0.671735	1.70607	0.978536	0.612297	0.917346	1.86921	0.872087	0.713737	1.08635	0	0	0	0	0	0	0	0	0	1
hsa_circ:chr3:186503672-186504062	EIF4A2	0	0	0	0	0	0	0	0	0.0107531	0	0	0	0	0	0	0	0	0	1	0	0	0	0	0	0
hsa_circ:chr4:139964228-139964497	CCRN4L	0	0	0	0	0	0	0	0	0	0	0.0221047	0	0	0	0	0	0	0	0	0	2	0	0	0	0
hsa_circ:chr5:127680077-127714583	FBN2	0	0	1.52979	0.751197	1	0.0566165	0.0389411	0.104453	0.075272	0.153074	0.0552618	0.0261428	0.527842	0.56857	0.0590407	0	0	0	0	2	0	0	0	0	0
hsa_circ:chr1:151060628-151079698	GABPB2	0	0	-2.25661	0.914264	1	0	0	0	0	0.120273	0	0.0130714	0	0.0120972	0	0	0	0	0	2	0	0	0	0	0
hsa_circ:chr2:239691969-239692240	*	0	0	0.395883	0.969184	1	0.0226466	0.0194706	0.0116059	0.0215063	0.0109339	0.0773665	0	0	0.0241945	0.0118081	0	0	0	0	0	0	0	0	1	0
hsa_circ:chr14:62187097-62188372	HIF1A	0	0	0	0	0	0	0	0	0	0	0	0	0	0	0.0236163	0	0	0	0	0	0	0	0	0	2
hsa_circ:chr5:110782384-110784901	CAMK4	0	0	0	0	0	0	0.0389411	0	0	0	0	0	0	0	0	0	4	0	0	0	0	0	0	0	0
hsa_circ:chr17:39661404-39661615	KRT13	0	0	0	0	0	0	0	0	0.0107531	0.0218677	0	0	0	0	0	0	0	0	1	2	0	0	0	0	0
hsa_circ:chr12:95656682-95668665	VEZT	0	0	0	0	0	0	0	0	0	0	0	0	0	0.0120972	0	0	0	0	0	0	0	0	0	1	0
hsa_circ:chr1:246903474-246921658	SCCPDH	0	0	0	0	0	0.0113233	0.0194706	0	0	0.0328016	0	0	0	0	0	1	2	0	0	3	0	0	0	0	0
hsa_circ:chr3:47779519-47814426	SMARCC1	0	0	0.51042	0.966382	1	0.0679399	0	0	0	0	0	0	0	0.0967779	0	6	0	0	0	0	0	0	0	8	0
hsa_circ:chr9:36597219-36643080	MELK	0	0	1.07236	0.932938	1	0.0566165	0.00973528	0	0	0	0.0110524	0.104571	0	0.0120972	0.0118081	3	0	0	0	0	0	6	0	0	0
hsa_circ:chr2:70502091-70502798	PCYOX1	0	0	-0.222199	0.991173	1	0.260436	0.0973528	0.0580295	0.0860252	0.317082	0.143681	0.183	0.126223	0.048389	0.200738	0	0	0	0	0	2	0	0	0	0
hsa_circ:chr2:29383199-29404563	CLIP4	0	0	2.14587	0.938735	1	0	0	0	0	0.0109339	0	0	0	0.048389	0	0	0	0	0	1	0	0	0	4	0
hsa_circ:chr3:31681480-31688583	*	0	0	-0.79083	0.907762	1	0.237789	0.0876176	0.0348177	0.301088	0.273347	0.221047	0.143786	0.068849	0.0120972	0.0944651	0	0	0	0	1	0	0	0	0	2
hsa_circ:chr19:51302551-51305414	C19orf48	1.04822	1.37362	0.390032	0.765813	1	1.49468	0.632793	0.591901	1.5377	0.984049	1.08313	1.54243	0.929461	1.7662	1.54687	0	0	0	1	0	0	0	0	0	0
hsa_circ:chr20:48561919-48562787	RNF114	0	0	1.16992	0.958076	1	0	0	0	0.0215063	0	0	0	0	0.048389	0	0	0	0	2	0	0	0	0	4	0
hsa_circ:chr1:179959642-179966310	CEP350	0	0	0	0	0	0	0	0	0	0.0218677	0	0	0	0	0	0	0	0	0	2	0	0	0	0	0
hsa_circ:chr6:17825999-17837814	KIF13A	0	0	-0.966454	0.975323	1	0	0	0	0.0322594	0.0109339	0.0221047	0	0	0	0	0	0	0	3	1	2	0	0	0	0
hsa_circ:chr14:64689907-64692216	SYNE2	0	0	-0.0672959	0.973824	1	0.622782	0.584117	0.522266	0.311841	0.393619	0.828927	0.366	0.35572	0.229848	0.543174	2	0	0	0	0	0	0	0	0	0
hsa_circ:chr15:50152590-50171656	ATP8B4	0	0	-0.685693	0.948174	1	0.192496	0.00973528	0.0116059	0.0645189	0.131206	0.0773665	0.117643	0	0.0241945	0.0354244	0	0	0	0	4	0	0	0	0	0
hsa_circ:chr1:92554255-92573558	BTBD8	0	0	0	0	0	0.0113233	0	0	0	0.0218677	0	0	0	0	0	1	0	0	0	2	0	0	0	0	0
hsa_circ:chr13:46616299-46619651	ZC3H13	0	0	0.584957	0.973938	1	0	0	0	0.0322594	0	0	0	0	0.048389	0	0	0	0	3	0	0	0	0	4	0
hsa_circ:chr17:17174072-17174322	COPS3	0	0	0	0	0	0	0	0	0	0	0.0221047	0	0	0	0	0	0	0	0	0	2	0	0	0	0
hsa_circ:chr12:51500308-51511530	TFCP2	0	0	0	0	0	0.0226466	0	0	0	0	0	0	0	0	0	2	0	0	0	0	0	0	0	0	0
hsa_circ:chr5:137069968-137071515	KLHL3	0	0	-0.319675	0.974331	1	0.271759	0.0292059	0.174089	0.268829	0.251479	0.0442094	0.2745	0.252446	0.0846807	0.141698	2	0	0	0	0	0	0	0	0	0
hsa_circ:chr22:42672779-42673710	*	0	0	-0.537101	0.927226	1	0.452932	0.223912	0.1973	0.354854	0.273347	0.165785	0.326785	0.103273	0.108875	0.330628	4	0	0	0	0	0	0	0	0	0
hsa_circ:chr14:99385333-99388238	*	0	0	0.206038	0.893752	1	0.645429	0.418617	0.429419	0.279582	0.743503	0.386833	1.30714	0.263921	0.508084	0.436901	0	0	0	0	0	0	0	0	0	2
hsa_circ:chr12:52910891-52911430	KRT5	0	0	0	0	0	0	0	0	0	0	0	0.0130714	0	0	0	0	0	0	0	0	0	1	0	0	0
hsa_circ:chr11:93521167-93535138	MED17	0	0	1.09538	0.97164	1	0.0113233	0	0	0	0	0	0	0	0.0241945	0	1	0	0	0	0	0	0	0	2	0
hsa_circ:chr11:17177073-17191353	PIK3C2A	0	0	0.103609	0.98779	1	0	0	0	0.0107531	0.0546694	0.0110524	0	0.0229497	0.0362917	0	0	0	0	0	0	0	0	0	2	0
hsa_circ:chr7:50763289-50823753	GRB10	0	0	0	0	0	0	0	0	0	0	0	0	0	0.0120972	0	0	0	0	0	0	0	0	0	1	0
hsa_circ:chr10:70666467-70670138	DDX50	0	0	0	0	0	0.0113233	0	0	0	0	0	0	0	0	0	1	0	0	0	0	0	0	0	0	0
hsa_circ:chr1:235657991-235659618	B3GALNT2	0	0	-0.1326	0.993069	1	0.407639	0.155765	0.1973	0.645189	0.229611	0.320518	0.0914999	0.481943	0.314528	0.283395	0	0	0	1	0	0	0	0	0	0
hsa_circ:chr10:128821464-128830584	DOCK1	0	0	0	0	0	0.0226466	0	0	0	0	0	0	0	0	0	2	0	0	0	0	0	0	0	0	0
hsa_circ:chr6:158014020-158016856	ZDHHC14	0	0	-0.478433	0.978683	1	0.0792632	0	0.0116059	0.0537657	0.0328016	0.0442094	0	0.0229497	0.048389	0.0118081	0	0	0	1	0	0	0	0	2	0
hsa_circ:chr6:111708968-111795682	REV3L	0	0	0	0	0	0.0226466	0	0	0.0322594	0.0437355	0	0	0	0	0	2	0	0	3	4	0	0	0	0	0
hsa_circ:chr9:6830702-6893232	KDM4C	0	0	0	0	0	0	0	0	0	0.0109339	0	0	0	0	0	0	0	0	0	1	0	0	0	0	0
hsa_circ:chr12:12672796-12707593	DUSP16	3.67254	3.49834	-0.070109	0.930303	1	4.08771	2.22938	4.14331	2.77431	5.12799	3.72464	5.24164	2.68511	1.77829	4.062	0	0	0	0	1	0	0	0	0	0
hsa_circ:chr3:119451141-119456329	MAATS1	0	0	-0.76817	0.966198	1	0.0679399	0	0	0	0.0656032	0.0663142	0	0	0.0120972	0	2	0	0	0	0	0	0	0	0	0
hsa_circ:chr3:130881252-130913811	NEK11	0	0	0.142466	0.892396	1	0.464256	0.769087	0.545478	0.591423	1.47607	0.663142	1.34636	0.963886	0.362917	0.909227	1	0	0	0	0	0	0	0	0	0
hsa_circ:chr9:131730785-131743669	NUP188	0	0	0	0	0	0.0113233	0.0194706	0	0	0	0	0	0	0	0	1	2	0	0	0	0	0	0	0	0
hsa_circ:chr19:10934464-10935897	DNM2	0	0	0	0	0	0.0226466	0	0	0	0	0	0	0	0	0	2	0	0	0	0	0	0	0	0	0
hsa_circ:chr6:71242863-71243557	FAM135A	0	0	0	0	0	0	0	0	0	0	0.0442094	0.0261428	0	0	0.0472325	0	0	0	0	0	4	2	0	0	4
hsa_circ:chr1:204411604-204411888	PIK3C2B	0	0	-0.276024	0.987755	1	0.0452932	0.0973528	0.104453	0.0967783	0.087471	0.0442094	0.0392142	0.0573741	0.120972	0.0944651	0	0	0	0	0	0	1	0	0	0
hsa_circ:chr3:51664721-51667775	RAD54L2	0	0	0	0	0	0	0	0.0464236	0	0	0	0	0	0	0	0	0	4	0	0	0	0	0	0	0
hsa_circ:chr1:52798440-52803606	ZFYVE9	0	0	-0.58644	0.98784	1	0.0113233	0	0	0	0.0218677	0.0221047	0	0	0	0	1	0	0	0	2	2	0	0	0	0
hsa_circ:chr6:47563597-47574013	CD2AP	0	0	-1.85413	0.955165	1	0	0	0	0	0.0437355	0	0	0	0.0120972	0	0	0	0	0	4	0	0	0	1	0
hsa_circ:chr11:82935897-82938914	ANKRD42	0	0	0	0	0	0.0226466	0	0	0.0215063	0.0218677	0	0	0	0	0	2	0	0	2	2	0	0	0	0	0
hsa_circ:chr14:31163979-31171581	SCFD1	0	0	0	0	0	0	0	0	0.0215063	0	0	0	0	0	0	0	0	0	2	0	0	0	0	0	0
hsa_circ:chr1:243468015-243542165	SDCCAG8	0	0	-0.924101	0.971224	1	0	0	0	0.0645189	0	0.0110524	0	0.0229497	0	0	0	0	0	6	0	1	0	2	0	0
hsa_circ:chr21:38299614-38302733	HLCS	0	0	-0.404246	0.935641	1	0.509549	0.379676	0.580295	0.537657	0.699768	0.243152	0.797356	0.275396	0.387112	0.342436	0	1	0	2	0	0	0	0	3	0
hsa_circ:chr8:141810558-141813749	PTK2	0	0	0	0	0	0	0	0	0.0645189	0	0	0	0	0	0	0	0	0	6	0	0	0	0	0	0
hsa_circ:chr17:57089689-57125180	TRIM37	0	0	0	0	0	0	0	0	0	0	0	0	0	0.0120972	0	0	0	0	0	0	0	0	0	1	0
hsa_circ:chr3:88202380-88202621	C3orf38	0	0	-1.14664	0.900397	1	0.13588	0.0389411	0.0464236	0.215063	0.0656032	0.0221047	0.0392142	0.0573741	0.0725834	0.0354244	2	2	0	11	1	2	2	0	5	0
hsa_circ:chr8:95271561-95271828	GEM	0	0	0.581766	0.914822	1	0.0566165	0.0292059	0.0464236	0.107531	0.109339	0.18789	0.156857	0.0573741	0.0967779	0.0236163	0	0	0	0	4	0	0	0	0	0
hsa_circ:chr3:183432932-183446639	YEATS2	0	0	0.51042	0.976225	1	0.0339699	0	0	0	0	0	0	0	0.048389	0	3	0	0	0	0	0	0	0	4	0
hsa_circ:chr19:46341719-46357765	SYMPK	0	0	-1.68662	0.96076	1	0	0.0389411	0	0	0	0	0	0	0.0120972	0	0	4	0	0	0	0	0	0	1	0
hsa_circ:chr16:56852576-56857758	NUP93	0	0	0.347678	0.933833	1	0.10191	0.0778823	0.0116059	0.129038	0.164008	0.176838	0.117643	0.0803238	0.229848	0.0118081	0	0	0	2	1	0	0	0	0	0
hsa_circ:chr2:28600289-28600456	*	0	0	0.115189	0.95126	1	0.192496	0.194706	0.208906	0.107531	0.251479	0.176838	0.261428	0.275396	0.0846807	0.236163	0	0	0	0	0	0	1	0	0	0
hsa_circ:chr2:71788882-71797871	DYSF	0	0	0	0	0	0	0	0	0	0	0	0	0	0.048389	0	0	0	0	0	0	0	0	0	4	0
hsa_circ:chr16:72651049-72651452	*	0	0	-0.0675082	0.995751	1	0	0.00973528	0	0	0.0546694	0	0.0130714	0	0.048389	0	0	0	0	0	0	0	0	0	4	0
hsa_circ:chr5:170818309-170819982	NPM1	0	0	-1.27437	0.889072	1	0.147203	0.0584117	0.0232118	0.17205	0.109339	0.0331571	0	0.0573741	0.0967779	0.0236163	13	6	2	16	10	3	0	5	8	2
hsa_circ:chr11:70550055-70551049	SHANK2	0	0	0.33269	0.894456	1	0.452932	0.194706	0.185695	0.344101	0.14214	0.198942	1.098	0.0803238	0.048389	0.236163	4	0	0	0	0	0	0	0	0	0
hsa_circ:chr19:54671897-54672406	TMC4	0	0	-1.44994	0.96857	1	0	0	0	0.0322594	0	0	0	0	0	0.0118081	0	0	0	3	0	0	0	0	0	1
hsa_circ:chr21:16213962-16214523	*	0	0	0	0	0	0	0	0	0	0.0109339	0	0	0	0	0	0	0	0	0	1	0	0	0	0	0
hsa_circ:chr16:16208623-16208933	ABCC1	0	0	0	0	0	0	0	0	0	0	0	0	0	0.0241945	0	0	0	0	0	0	0	0	0	2	0
hsa_circ:chr6:170852689-170855272	PSMB1	0	0	-0.760132	0.981495	1	0	0.0194706	0	0.0215063	0	0	0	0	0.0241945	0	0	2	0	2	0	0	0	0	2	0
hsa_circ:chr7:36560542-36561721	AOAH	0	0	0.260991	0.926666	1	0.13588	0.1655	0.174089	0.107531	0.306148	0.254204	0.300643	0.0803238	0.21775	0.212546	0	0	0	0	0	0	1	0	0	0
hsa_circ:chr6:90482292-90484452	MDN1	0	0	-0.995214	0.894843	1	0.20382	0.0389411	0.162483	0.107531	0.229611	0.154733	0.0392142	0.0229497	0.0846807	0.0708488	0	0	0	0	0	0	0	0	1	0
hsa_circ:chr13:96361481-96377506	DNAJC3	0	0	-0.166719	0.999352	1	0.645429	0.272588	0.25533	0.698955	0.579495	0.464199	0.300643	0.137698	0.762126	0.519558	0	0	0	7	5	5	1	0	7	0
hsa_circ:chr11:85468668-85469153	SYTL2	0	0	0	0	0	0	0	0	0.0215063	0	0	0	0	0	0	0	0	0	2	0	0	0	0	0	0
hsa_circ:chr2:17288166-17289163	*	0	0	-0.232043	0.98793	1	0.271759	0.116823	0.0928473	0.236569	0.404553	0.18789	0.352928	0.0917986	0.181459	0.141698	0	2	0	2	0	0	0	0	3	0
hsa_circ:chr2:180036847-180041265	SESTD1	0	0	0	0	0	0	0	0	0	0.0328016	0	0	0	0	0	0	0	0	0	3	0	0	0	0	0
hsa_circ:chr7:33390831-33427756	BBS9	0	0	-2.06877	0.909312	1	0.0339699	0	0	0.118285	0	0	0	0	0.0362917	0	3	0	0	11	0	0	0	0	3	0
hsa_circ:chr19:34949674-34957919	UBA2	0	0	0	0	0	0.0339699	0.00973528	0	0.0215063	0.0218677	0	0	0	0	0	3	1	0	2	2	0	0	0	0	0
hsa_circ:chr14:103174802-103187714	RCOR1	0	0	0	0	0	0.0679399	0	0	0.0215063	0	0	0	0	0	0	6	0	0	2	0	0	0	0	0	0
hsa_circ:chr6:150016210-150023402	LATS1	0	0	-0.0842248	0.991306	1	0.113233	0.0778823	0	0.150544	0.0546694	0.154733	0.0261428	0	0.169361	0.0236163	4	0	0	7	0	6	0	0	6	2
hsa_circ:chr11:85468668-85469157	SYTL2	0	0	0	0	0	0.0452932	0	0	0	0.0109339	0	0	0	0	0	4	0	0	0	1	0	0	0	0	0
hsa_circ:chr8:71495399-71510490	TRAM1	0	0	-1.42092	0.891139	1	0.113233	0.0486764	0.0464236	0.107531	0.087471	0.0773665	0.0130714	0	0.048389	0.0118081	6	0	0	1	3	0	0	0	3	0
hsa_circ:chr16:46956171-46962967	GPT2	0	0	-0.715967	0.857749	1	0.973805	0.525705	0.348177	0.569917	0.393619	0.497356	0.2745	0.195072	0.520181	0.224355	1	0	0	0	0	0	0	0	0	0
hsa_circ:chr16:15912762-15917411	MYH11	0	0	0	0	0	0	0	0	0	0	0	0	0	0.0120972	0	0	0	0	0	0	0	0	0	1	0
hsa_circ:chr11:9754076-9754257	SWAP70	0	0	0	0	0	0	0.0389411	0	0	0	0	0	0	0	0	0	4	0	0	0	0	0	0	0	0
hsa_circ:chr7:22179643-22194222	RAPGEF5	0	0	0	0	0	0	0	0	0	0.0109339	0	0	0	0	0	0	0	0	0	1	0	0	0	0	0
hsa_circ:chr6:108676858-108768499	LACE1	0	0	-1.88438	0.879023	1	0.0679399	0.0389411	0	0.118285	0.087471	0	0	0	0.0846807	0	0	0	0	0	1	0	0	0	0	0
hsa_circ:chr17:27778476-27807499	TAOK1	0	0	0	0	0	0	0	0	0	0	0	0	0	0	0.0236163	0	0	0	0	0	0	0	0	0	2
hsa_circ:chr12:69044180-69050229	RAP1B	0	0	0	0	0	0	0	0	0	0	0	0	0	0	0.0118081	0	0	0	0	0	0	0	0	0	1
hsa_circ:chr2:181126947-181127108	*	0	0	-0.190326	0.997471	1	0.0566165	0.0486764	0.0928473	0.0322594	0.0984049	0.0773665	0.104571	0.0114748	0.0120972	0.082657	0	0	0	0	0	1	0	0	0	0
hsa_circ:chr6:170036467-170052104	WDR27	0	0	0	0	0	0	0	0	0.0107531	0	0	0	0	0	0	0	0	0	1	0	0	0	0	0	0
hsa_circ:chr4:55133456-55136915	PDGFRA	0	0	0.534818	0.97569	1	0	0	0	0	0.0328016	0	0	0	0.0120972	0.0354244	0	0	0	0	3	0	0	0	1	3
hsa_circ:chr8:131414131-131420243	ASAP1	0	0	0.441207	0.876315	1	0.339699	0.223912	0.290148	0.20431	0.120273	0.265257	0.4575	0.401619	0.13307	0.342436	1	0	0	0	0	0	0	0	0	0
hsa_circ:chr14:50759923-50760964	L2HGDH	0	0	-0.00010013	0.97977	1	0.0566165	0.0876176	0.0580295	0.107531	0.185876	0.121576	0.196071	0	0.0362917	0.141698	0	0	0	0	0	0	2	0	0	0
hsa_circ:chr17:4428352-4434414	SPNS2	0	0	0	0	0	0	0	0	0	0	0	0	0	0.0120972	0	0	0	0	0	0	0	0	0	1	0
hsa_circ:chr7:92963429-92985392	CCDC132	0	0	0	0	0	0	0	0	0	0	0	0	0	0.0241945	0	0	0	0	0	0	0	0	0	2	0
hsa_circ:chrX:102119970-102139736	LINC00630	0	0	0	0	0	0	0	0	0	0.0109339	0	0	0	0	0	0	0	0	0	1	0	0	0	0	0
hsa_circ:chr6:53380907-53387325	GCLC	0	0	0	0	0	0	0	0	0	0	0	0	0.0229497	0	0	0	0	0	0	0	0	0	2	0	0
hsa_circ:chr17:57076742-57079075	TRIM37	0	0	-0.449979	0.990156	1	0.0452932	0	0	0	0	0.0331571	0	0	0	0	4	0	0	0	0	3	0	0	0	0
hsa_circ:chr17:29111325-29113049	CRLF3	0	0	0.59097	0.95117	1	0.0679399	0	0	0.0215063	0.0218677	0.0221047	0.0130714	0	0.108875	0.0236163	0	0	0	0	0	1	0	0	0	0
hsa_circ:chr7:140507760-140534672	BRAF	0	0	0	0	0	0	0.0194706	0	0	0	0	0	0	0	0	0	2	0	0	0	0	0	0	0	0
hsa_circ:chr19:6141524-6151806	ACSBG2	0	0	0	0	0	0.0339699	0	0	0	0	0	0	0	0	0	3	0	0	0	0	0	0	0	0	0
hsa_circ:chr1:226904525-226904834	ITPKB	0	0	0.359664	0.957758	1	0	0	0.0464236	0.0645189	0.0765371	0.0552618	0.0914999	0.0229497	0	0.0708488	0	0	0	0	0	0	1	0	0	0
hsa_circ:chrY:21749096-21749492	TXLNG2P	0	0	0.0485222	0.97828	1	0.124556	0.068147	0.0116059	0.0645189	0.0656032	0.0221047	0.0392142	0	0.048389	0.236163	0	0	0	0	0	0	0	0	2	0
hsa_circ:chr3:149613260-149639014	RNF13	0	0	-1.06529	0.833079	1	0.192496	0.0486764	0	1.06456	0.33895	0.0663142	0.0392142	0.114748	0.447598	0.118081	17	5	0	99	31	6	3	10	37	10
hsa_circ:chr14:24470242-24470726	DHRS4L2	0	0	0	0	0	0	0	0	0	0	0	0	0	0	0.0708488	0	0	0	0	0	0	0	0	0	6
hsa_circ:chr22:38327806-38333201	MICALL1	0	0	0.567649	0.877414	1	0.20382	0.194706	0.0464236	0.236569	0.0765371	0.276309	0.143786	0.263921	0.108875	0.330628	0	0	0	2	0	0	0	0	0	0
hsa_circ:chr9:6887960-6893232	KDM4C	0	0	0	0	0	0	0.00973528	0	0.0215063	0	0	0	0	0	0	0	1	0	2	0	0	0	0	0	0
hsa_circ:chr5:40934427-40945470	C7	0	0	-1.40947	0.788042	1	0.464256	0.18497	0.0580295	0.182803	0.688834	0.18789	0.0653571	0.114748	0.0846807	0.141698	4	0	0	1	0	0	0	0	0	0
hsa_circ:chr1:224607220-224612356	WDR26	0	0	0	0	0	0	0.0584117	0	0	0	0	0	0	0	0	0	6	0	0	0	0	0	0	0	0
hsa_circ:chrX:47705504-47747524	ZNF81	0	0	-0.673987	0.964142	1	0.10191	0.0584117	0.0116059	0.0322594	0	0.0442094	0	0.0114748	0.0604862	0.0118081	0	0	0	0	0	1	0	0	0	0
hsa_circ:chr22:38211133-38212732	GCAT	0	0	0.245278	0.857304	1	0.634105	0.632793	0.96329	0.98929	0.459223	0.342623	0.914999	0.631116	0.653251	1.81845	0	0	0	0	0	1	0	0	0	0
hsa_circ:chr3:111828390-111831992	C3orf52	0	0	-0.279919	0.991575	1	0.147203	0	0	0	0.0437355	0	0	0	0.157264	0	13	0	0	0	4	0	0	0	13	0
hsa_circ:chr7:92140894-92143281	PEX1	0	0	-0.219389	0.996194	1	0.0679399	0	0.0348177	0.0215063	0.0437355	0	0	0	0.108875	0.0354244	4	0	3	0	2	0	0	0	3	3
hsa_circ:chr1:156925495-156926356	ARHGEF11	0	0	-0.884066	0.909167	1	0.283083	0.0973528	0.0232118	0.0322594	0.273347	0.0442094	0.104571	0.0917986	0.0846807	0.0590407	0	0	2	0	0	0	0	0	0	0
hsa_circ:chr12:122773036-122803895	CLIP1	0	0	-0.0666709	0.994095	1	0.0339699	0	0.0232118	0.0322594	0.0328016	0.0552618	0.0130714	0	0.048389	0	0	0	0	0	0	0	1	0	0	0
hsa_circ:chr5:96136565-96139642	ERAP1	0	0	-0.8353	0.82951	1	0.736015	0.554911	0.278542	0.731214	0.557628	0.718403	0.287571	0.0458993	0.290334	0.259779	3	0	0	4	0	0	0	0	0	0
hsa_circ:chr10:105779492-105781491	SLK	0	0	-0.318434	0.974714	1	0.441609	0.107088	0.0116059	0.333348	0.087471	0.442094	0.130714	0	0.0604862	0.153506	0	0	0	1	0	0	0	0	0	0
hsa_circ:chr1:167997664-168014465	DCAF6	0	0	0	0	0	0	0	0	0	0.0109339	0	0	0	0	0	0	0	0	0	1	0	0	0	0	0
hsa_circ:chr17:3844265-3846025	ATP2A3	4.12492	0	-2.42222	0.139292	1	1.09836	0.671735	10.7819	2.39795	5.67468	1.17155	1.0065	0.30982	1.07665	0.283395	1	0	0	0	0	0	0	0	0	0
hsa_circ:chr7:33060884-33063720	NT5C3	0	0	0	0	0	0.0905865	0	0	0	0	0	0	0	0	0	8	0	0	0	0	0	0	0	0	0
hsa_circ:chr2:68717322-68742868	APLF	0	0	-3.56111	0.88455	1	0.0339699	0.00973528	0	0.0430126	0.0437355	0.0110524	0	0	0	0	3	1	0	4	4	1	0	0	0	0
hsa_circ:chr15:100211725-100247060	MEF2A	0	0	-0.12802	0.997162	1	0.0679399	0	0	0.0645189	0.0765371	0.0442094	0.0522857	0	0.0120972	0.082657	1	0	0	0	0	0	0	0	0	0
hsa_circ:chr19:34699834-34710782	LSM14A	0	0	0	0	0	0	0	0	0.0215063	0	0	0	0	0	0	0	0	0	2	0	0	0	0	0	0
hsa_circ:chr20:47585684-47587891	ARFGEF2	0	0	0	0	0	0	0	0	0	0	0	0	0	0	0.0236163	0	0	0	0	0	0	0	0	0	2
hsa_circ:chr2:68361834-68374699	WDR92	0	0	-0.659125	0.981727	1	0.0226466	0	0.0116059	0.0107531	0.0109339	0	0	0	0	0.0354244	0	0	0	1	0	0	0	0	0	0
hsa_circ:chr17:80209255-80223672	CSNK1D	0	0	-0.319655	0.994524	1	0.0452932	0	0	0	0	0	0	0	0.0362917	0	4	0	0	0	0	0	0	0	3	0
hsa_circ:chr2:42165557-42180448	C2orf91	0	0	0.289053	0.935541	1	0.181173	0.0876176	0.0696354	0.150544	0.109339	0.0773665	0.156857	0.149173	0.21775	0.12989	0	0	0	0	0	0	0	0	1	0
hsa_circ:chr17:74625094-74625793	ST6GALNAC1	0	0	0	0	0	0.0226466	0	0	0.0215063	0	0	0	0	0	0	2	0	0	2	0	0	0	0	0	0
hsa_circ:chr1:201352451-201355634	LAD1	0	0	-0.401835	0.928835	1	1.41541	0.496499	0.0696354	0.946277	0.448289	0.663142	0.326785	0.0573741	0.846807	0.661256	0	0	0	0	0	0	0	0	0	2
hsa_circ:chr12:104250888-104255048	GNN	0	0	-0.331805	0.985165	1	0.0226466	0.068147	0.0116059	0.0645189	0.120273	0.0221047	0.0522857	0	0.0120972	0.141698	0	6	0	0	0	0	0	0	0	2
hsa_circ:chr14:50647290-50655418	SOS2	0	0	1.56265	0.929645	1	0	0.00973528	0	0	0.0218677	0.0331571	0	0	0.048389	0.0118081	0	1	0	0	2	3	0	0	4	1
hsa_circ:chr17:16040625-16042500	NCOR1	0	0	0	0	0	0.0566165	0	0	0.0215063	0.0109339	0	0	0	0	0	5	0	0	2	1	0	0	0	0	0
hsa_circ:chr2:219538348-219555278	STK36	0	0	-0.423267	0.928827	1	0.611459	0.360206	0.696354	0.505398	0.688834	0.287361	0.522857	0.585216	0.290334	0.448709	0	1	0	0	0	0	0	0	0	0
hsa_circ:chr12:57644292-57644976	STAC3	0	0	-0.91452	0.892335	1	0.147203	0.0584117	0.441024	0.139791	0.14214	0.121576	0.156857	0.0229497	0.0967779	0.0944651	1	0	0	0	0	2	0	0	0	0
hsa_circ:chr15:52529679-52532076	MYO5C	0	0	0	0	0	0	0	0	0	0	0	0	0	0	0.0472325	0	0	0	0	0	0	0	0	0	4
hsa_circ:chr3:71748765-71759635	EIF4E3	0	0	0	0	0	0	0.0194706	0	0	0	0	0	0	0	0	0	2	0	0	0	0	0	0	0	0
hsa_circ:chr10:27427696-27434519	YME1L1	0	0	0.524561	0.813419	1	0.249113	0.214176	0.754384	0.225816	0.590429	0.331571	1.01957	0.99831	0.399209	0.177122	3	0	0	0	0	0	0	0	0	0
hsa_circ:chr17:10549024-10549349	MYH3	0	0	0	0	0	0.0226466	0	0	0	0	0	0	0	0	0	2	0	0	0	0	0	0	0	0	0
hsa_circ:chr16:21358476-21363459	SNX29P1	0	0	1.09538	0.936639	1	0.0566165	0	0	0	0	0	0	0	0.120972	0	5	0	0	0	0	0	0	0	10	0
hsa_circ:chr19:36530225-36531038	THAP8	0	0	0	0	0	0	0.0486764	0	0	0.0218677	0	0	0	0	0	0	5	0	0	2	0	0	0	0	0
hsa_circ:chr2:69575303-69577315	GFPT1	0	0	0.59345	0.959083	1	0.0452932	0	0	0.0322594	0	0.0221047	0	0.0344245	0.0604862	0	4	0	0	3	0	2	0	3	5	0
hsa_circ:chr1:28818162-28823184	PHACTR4	0	0	0	0	0	0.0113233	0	0	0	0	0	0	0	0	0	1	0	0	0	0	0	0	0	0	0
hsa_circ:chr15:75815462-75816639	PTPN9	0	0	-0.579099	0.972573	1	0	0	0.0232118	0.107531	0.0437355	0.0442094	0	0	0.0725834	0	0	0	2	10	4	4	0	0	6	0
hsa_circ:chr6:39545832-39581094	KIF6	0	0	-1.03975	0.899825	1	0.113233	0.0973528	0.0464236	0.107531	0.251479	0.0110524	0.169928	0	0.0241945	0.0944651	0	0	0	0	1	0	0	0	0	0
hsa_circ:chr9:18260473-18260656	*	0	0	-0.257507	0.990611	1	0.0679399	0.136294	0.0812413	0	0.0765371	0.0773665	0.130714	0	0.0120972	0.082657	0	1	0	0	0	0	0	0	0	0
hsa_circ:chr15:43668296-43669265	TUBGCP4	0	0	-0.162336	0.999654	1	0.317053	0.0389411	0.0928473	0.419373	0.218677	0.154733	0.104571	0.160648	0.338723	0.212546	0	0	0	8	9	0	0	0	0	0
hsa_circ:chr14:106803853-106812379	*	0	0	0	0	0	0	0	0	0	0	0.0221047	0	0	0	0	0	0	0	0	0	2	0	0	0	0
hsa_circ:chr19:14269150-14269364	LPHN1	0	0	-0.60704	0.911957	1	0.384993	0.1655	0.417813	0.182803	0.448289	0.143681	0.183	0.172122	0.338723	0.212546	0	0	0	6	0	0	0	0	3	0
hsa_circ:chr8:16948380-16960345	EFHA2	0	0	-0.574194	0.87111	1	0.486902	0.486764	0.638325	0.731214	1.62915	0.552618	1.04571	0.344245	0.21775	0.50775	0	0	0	1	0	0	0	0	0	0
hsa_circ:chr10:80870195-80899534	ZMIZ1	2.13974	1.81725	-0.235677	0.960777	1	2.29863	1.38241	2.07746	2.0646	2.87561	2.15521	2.94107	0.97536	1.13714	1.87749	0	0	0	0	1	4	0	0	0	0
hsa_circ:chr9:135978313-135978616	RALGDS	0	0	-0.0280604	0.947108	1	0.939835	1.53817	0.371389	1.62373	0.502958	2.0889	0.156857	0.860612	0.604862	1.16901	0	3	0	0	0	0	0	0	0	2
hsa_circ:chr3:193515166-193515596	*	0	0	0.477285	0.947554	1	0.0339699	0.0194706	0.0116059	0.0107531	0.109339	0	0	0.0803238	0.0120972	0.165314	0	0	0	0	0	0	0	1	0	0
hsa_circ:chr1:235596261-235600789	TBCE	0	0	-0.0719974	0.98236	1	0.215143	0.18497	0.150877	0.354854	0.317082	0.154733	0.326785	0.252446	0.181459	0.247971	0	0	0	0	0	6	0	0	0	0
hsa_circ:chr3:66432697-66433825	LRIG1	0	0	-0.393424	0.930421	1	0.837925	0.311529	0.51066	0.365607	1.43234	0.475251	0.483642	0.906511	0.48389	0.283395	0	0	0	0	0	0	0	0	5	0
hsa_circ:chr4:3105551-3123159	HTT	0	0	0.0976438	0.96236	1	0.13588	0.126559	0.139271	0.0645189	0.185876	0.342623	0.104571	0	0.108875	0.141698	1	0	0	0	0	0	0	0	0	0
hsa_circ:chr13:100914983-100982925	PCCA	0	0	0	0	0	0	0	0	0.0860252	0	0	0	0	0	0	0	0	0	8	0	0	0	0	0	0
hsa_circ:chr3:184044315-184045236	EIF4G1	0	0	0	0	0	0	0.0389411	0	0	0	0	0	0	0	0	0	4	0	0	0	0	0	0	0	0
hsa_circ:chr10:74764700-74806859	P4HA1	0	0	-0.348372	0.965341	1	0.430286	0.0778823	0.232118	0.150544	0.415487	0.165785	0.2745	0.298346	0.169361	0.118081	0	0	0	0	1	0	0	0	0	0
hsa_circ:chr6:7181357-7187756	RREB1	0	0	0	0	0	0	0	0	0.0430126	0	0	0	0	0	0	0	0	0	4	0	0	0	0	0	0
hsa_circ:chr7:94218001-94259153	SGCE	0	0	-0.444846	0.971221	1	0.0226466	0.136294	0.0580295	0.118285	0.0656032	0.0331571	0.130714	0.0344245	0.0725834	0.0236163	0	3	0	0	0	0	0	0	0	0
hsa_circ:chr15:41001223-41021022	RAD51	0	0	0.353245	0.92536	1	0.158526	0.0584117	0.0928473	0.150544	0.14214	0.18789	0.104571	0.0229497	0.229848	0.224355	0	0	0	0	0	0	0	0	1	0
hsa_circ:chr17:39777871-39778720	KRT17	0	7.69874	3.49901	0.00654526	1	0.883218	0.194706	0.359783	1.36565	0.601363	7.50455	6.06514	4.61288	9.43585	10.8753	0	0	0	0	0	1	0	0	0	0
hsa_circ:chr8:11710119-11718988	CTSB	0	0	-1.9604	0.953605	1	0	0	0	0.0430126	0	0.0110524	0	0	0	0	0	0	0	4	0	1	0	0	0	0
hsa_circ:chr8:124117528-124121860	WDR67	0	0	0	0	0	0	0	0	0	0	0	0	0	0.0120972	0	0	0	0	0	0	0	0	0	1	0
hsa_circ:chr7:42187825-42212285	GLI3	2.40548	2.55588	0.0874959	0.845797	1	2.20805	1.31426	2.37921	2.43021	3.69565	2.00048	6.06514	1.4114	1.3186	1.98377	1	4	0	4	1	1	2	0	0	0
hsa_circ:chr10:1038429-1043248	GTPBP4	0	0	0	0	0	0.0113233	0	0	0	0	0	0	0	0	0	1	0	0	0	0	0	0	0	0	0
hsa_circ:chr20:58243183-58243362	PHACTR3	0	0	0.236349	0.973334	1	0.0226466	0	0.0348177	0.0430126	0.0328016	0.0221047	0.0522857	0.0114748	0.0120972	0.0590407	0	0	0	0	0	0	0	0	0	1
hsa_circ:chr4:154514951-154519884	KIAA0922	0	0	-0.854127	0.984602	1	0	0	0	0	0.0218677	0	0	0	0.0120972	0	0	0	0	0	2	0	0	0	1	0
hsa_circ:chr2:39507413-39514105	MAP4K3	0	0	0	0	0	0.0679399	0	0	0	0	0	0	0	0	0	6	0	0	0	0	0	0	0	0	0
hsa_circ:chr15:65773853-65804902	DPP8	0	0	0	0	0	0	0	0	0	0	0	0	0	0.0120972	0	0	0	0	0	0	0	0	0	1	0
hsa_circ:chr12:64878083-64879293	TBK1	0	0	0	0	0	0	0.0194706	0	0	0	0	0	0	0	0	0	2	0	0	0	0	0	0	0	0
hsa_circ:chr15:22929714-22929895	CYFIP1	0	0	2.75488	0.914761	1	0	0	0	0.0107531	0	0	0	0	0.0725834	0	0	0	0	1	0	0	0	0	6	0
hsa_circ:chr12:62864481-62895478	MON2	0	0	-0.0889933	0.984547	1	0.283083	0.0876176	0.220512	0.236569	0.590429	0.18789	0.614357	0.137698	0.157264	0.236163	1	0	0	0	0	0	0	0	0	0
hsa_circ:chr15:75605434-75605644	*	0	0	-0.587294	0.953841	1	0.10191	0.0876176	0.0696354	0.0537657	0.164008	0.0442094	0.130714	0.0114748	0.048389	0.082657	0	0	0	0	1	0	0	0	0	0
hsa_circ:chr2:86968050-86968192	RMND5A	0	0	0	0	0	0	0.00973528	0	0	0	0	0	0	0	0	0	1	0	0	0	0	0	0	0	0
hsa_circ:chr1:98144651-98206035	DPYD	0	0	0.126414	0.974488	1	0.10191	0.0292059	0.0232118	0.0645189	0.0218677	0.0884189	0.0784285	0	0.0604862	0.0354244	0	0	0	4	0	0	0	0	0	0
hsa_circ:chr15:72789132-72837305	ARIH1	0	0	-2.71027	0.86487	1	0.0339699	0.0194706	0	0.107531	0.0765371	0	0	0	0.0362917	0	3	2	0	10	7	0	0	0	3	0
hsa_circ:chr3:177648366-177648568	*	0	0	0	0	0	0.0113233	0	0	0	0	0	0	0	0	0	1	0	0	0	0	0	0	0	0	0
hsa_circ:chr4:629308-629395	PDE6B	0	0	0	0	0	0	0	0	0.0107531	0	0	0	0	0	0	0	0	0	1	0	0	0	0	0	0
hsa_circ:chr2:219411642-219423400	USP37	0	0	1.01555	0.974256	1	0	0	0	0	0.0109339	0.0221047	0	0	0	0	0	0	0	0	1	2	0	0	0	0
hsa_circ:chr3:50681840-50683695	MAPKAPK3	0	0	0	0	0	0	0.00973528	0	0	0	0	0	0	0	0	0	1	0	0	0	0	0	0	0	0
hsa_circ:chr8:129001408-129022690	PVT1	0	0	-0.86326	0.956409	1	0	0.00973528	0	0.139791	0.0218677	0.0221047	0.0130714	0	0	0.0590407	0	1	0	13	2	2	1	0	0	5
hsa_circ:chr17:49057107-49064598	SPAG9	0	0	-1.08277	0.937885	1	0.0452932	0	0	0.150544	0.0218677	0.0552618	0	0	0.0120972	0.0354244	4	0	0	14	2	5	0	0	1	3
hsa_circ:chr17:66263430-66263676	SLC16A6	0	0	-2.21524	0.665236	1	0.452932	0.223912	0.185695	1.04306	0.087471	0.0663142	0.209143	0.0114748	0.0241945	0.118081	0	0	0	2	0	0	0	0	0	0
hsa_circ:chr5:167379593-167420187	TENM2	0	0	0.624329	0.878634	1	0.0679399	0.0389411	0.0464236	0.40862	0.0656032	0.0994712	0.300643	0.114748	0.157264	0.295203	1	0	0	2	0	0	0	0	1	0
hsa_circ:chr7:8043538-8064444	GLCCI1	0	0	-0.983841	0.925672	1	0.0226466	0.0194706	0.0116059	0.182803	0.14214	0.0221047	0	0	0.169361	0	2	2	1	17	13	2	0	0	14	0
hsa_circ:chr17:16285216-16285816	UBB	7.98412	6.62719	-0.268738	0.89008	1	11.4705	7.56432	3.74871	5.63465	11.5024	17.2748	4.83642	3.2359	3.26625	4.52252	0	0	0	0	0	1	0	0	0	0
hsa_circ:chr3:17664140-17676108	TBC1D5	0	0	0	0	0	0	0.00973528	0	0	0	0	0	0	0	0	0	1	0	0	0	0	0	0	0	0
hsa_circ:chr17:65924471-65944422	BPTF	0	0	-1.03586	0.833381	1	0.441609	0.136294	0.0928473	0.526904	0.53576	0.0994712	0.143786	0.160648	0.193556	0.247971	0	0	0	0	1	0	0	0	0	0
hsa_circ:chr15:59506427-59517022	MYO1E	0	0	1.69594	0.954348	1	0	0	0	0	0.0109339	0	0	0	0	0.0354244	0	0	0	0	1	0	0	0	0	3
hsa_circ:chr15:100220357-100220524	MEF2A	0	0	-0.718343	0.987443	1	0	0	0	0.0215063	0	0	0.0130714	0	0	0	0	0	0	1	0	0	0	0	0	0
hsa_circ:chr4:114284494-114290961	ANK2	0	0	-1.55413	0.722002	1	0.769985	0.233647	0.441024	0.462385	0.426421	0.37578	0.143786	0	0.145167	0.12989	0	0	0	3	0	0	0	0	0	0
hsa_circ:chr8:104438284-104453846	DCAF13	0	0	0.0409316	0.983338	1	0.0113233	0.0584117	0.0116059	0.0215063	0.109339	0.0773665	0.117643	0.0114748	0	0.0118081	0	0	0	0	1	0	0	0	0	0
hsa_circ:chr5:145083538-145144563	PRELID2	0	0	0.0953823	0.995083	1	0.0113233	0	0	0	0	0	0	0	0.0120972	0	1	0	0	0	0	0	0	0	1	0
hsa_circ:chr10:35343362-35360267	CUL2	0	0	0.386935	0.959365	1	0.0792632	0	0	0.0322594	0.0437355	0.0110524	0.0392142	0.0458993	0.0241945	0.082657	2	0	0	0	0	0	0	0	0	0
hsa_circ:chr1:115147543-115149860	DENND2C	0	0	0	0	0	0	0	0	0	0	0	0	0	0	0.0236163	0	0	0	0	0	0	0	0	0	2
hsa_circ:chr4:69093592-69095070	TMPRSS11B	0	0	0	0	0	0.0226466	0	0	0.0215063	0	0	0	0	0	0	2	0	0	2	0	0	0	0	0	0
hsa_circ:chr12:123005051-123006846	RSRC2	0	0	-0.377622	0.981948	1	0.0226466	0.0194706	0.116059	0.0645189	0.0437355	0.0552618	0.0784285	0.0114748	0.0362917	0.0236163	0	0	0	4	0	0	0	0	0	0
hsa_circ:chr2:232003450-232011070	PSMD1	0	0	0.0830512	0.985599	1	0	0	0	0.107531	0	0.0221047	0	0.0917986	0	0	0	0	0	10	0	2	0	8	0	0
hsa_circ:chr17:60030326-60039140	MED13	0	0	0	0	0	0	0	0	0	0	0.0110524	0	0	0	0	0	0	0	0	0	1	0	0	0	0
hsa_circ:chr16:3562383-3562642	CLUAP1	0	0	-0.118167	0.995819	1	0.0113233	0.0584117	0.0348177	0	0.174942	0.0663142	0.130714	0	0.0604862	0	0	2	0	0	0	2	0	0	0	0
hsa_circ:chr3:188384407-188478070	LPP	3.75743	4.54435	0.27433	0.661835	1	3.41964	2.52144	3.00593	3.9249	5.91523	3.08361	5.71221	7.82583	2.27428	3.82584	0	0	0	1	0	0	0	0	0	0
hsa_circ:chr3:129576093-129599402	TMCC1	0	0	1.17927	0.922851	1	0	0.0389411	0	0	0.0328016	0.0663142	0	0.0114748	0.0846807	0	0	4	0	0	3	6	0	1	7	0
hsa_circ:chr2:45239644-45239804	*	0	0	0.634373	0.934274	1	0.0566165	0.00973528	0.0464236	0.0322594	0.0328016	0	0.0261428	0.0229497	0.108875	0.118081	0	0	0	0	0	0	0	0	1	0
hsa_circ:chr12:94511441-94511601	*	0	0	2.10943	0.866081	1	0.0452932	0.00973528	0	0	0	0	0.117643	0	0.0725834	0.0472325	0	0	0	0	0	0	2	0	0	0
hsa_circ:chr3:47079156-47088111	SETD2	0	0	-1.4535	0.728821	1	0.962481	0.136294	0.0928473	1.00004	0.295215	0.342623	0.0522857	0.103273	0.35082	0.0590407	85	14	8	93	27	31	4	9	29	5
hsa_circ:chr15:32926134-32928609	ARHGAP11A	0	0	-0.410148	0.976432	1	0.124556	0.0584117	0.0116059	0.107531	0.0437355	0.0552618	0.0261428	0	0.0725834	0.106273	8	3	0	1	0	0	0	0	0	2
hsa_circ:chr10:13150962-13151288	OPTN	0	0	0.222123	0.953255	1	0.192496	0.068147	0.127665	0.0107531	0.0437355	0.0884189	0.248357	0	0.108875	0.0708488	4	0	0	0	0	0	0	0	0	0
hsa_circ:chr17:7792982-7794382	CHD3	0	0	-0.117719	0.983175	1	0.837925	0.35047	1.02132	1.33339	0.896578	0.530513	0.745071	0.573741	0.943585	1.2989	4	0	0	0	0	0	0	0	0	0
hsa_circ:chr4:184930311-184932788	STOX2	0	0	-0.582596	0.966291	1	0.0679399	0.0389411	0.0116059	0.0645189	0.0765371	0.0110524	0.0914999	0.0229497	0.0241945	0.0236163	0	0	0	0	1	0	0	0	0	0
hsa_circ:chr3:129576093-129599405	TMCC1	0	0	0.169356	0.983818	1	0	0.0389411	0.0116059	0	0.0218677	0.0221047	0	0	0.0120972	0.0472325	0	4	1	0	2	2	0	0	1	4
hsa_circ:chr6:34574332-34574681	C6orf106	0	0	-0.448015	0.947128	1	0.351023	0.107088	0.0464236	0.58067	0.240545	0.209995	0.183	0.160648	0.205653	0.212546	31	11	4	54	22	19	14	14	17	18
hsa_circ:chr17:18233869-18250970	SHMT1	0	0	0.113659	0.989507	1	0.0339699	0	0	0.0107531	0	0	0	0	0.048389	0	3	0	0	1	0	0	0	0	4	0
hsa_circ:chr10:29852130-29946997	SVIL	0	0	0.22804	0.956144	1	0.0679399	0.00973528	0.116059	0.139791	0.0437355	0.0884189	0	0.0573741	0.0362917	0.259779	0	0	0	2	0	0	0	0	0	0
hsa_circ:chr2:160731955-160732154	LY75-CD302	0	0	0.436142	0.938274	1	0	0.068147	0.0116059	0.075272	0.14214	0.0110524	0.130714	0.0917986	0.13307	0.0354244	0	2	0	0	0	0	0	0	0	0
hsa_circ:chr7:73752778-73753334	CLIP2	0	0	-1.568	0.878766	1	0.0679399	0.00973528	0	0.301088	0.0437355	0.0221047	0	0	0.0967779	0.0236163	6	1	0	28	4	2	0	0	8	2
hsa_circ:chr7:140434417-140454033	BRAF	0	0	1.14587	0.970761	1	0	0	0	0	0.0109339	0	0	0	0.0241945	0	0	0	0	0	1	0	0	0	2	0
hsa_circ:chr1:36886073-36889063	OSCP1	0	0	-1.00976	0.869525	1	0.113233	0.107088	0.208906	0.301088	0.382686	0.110524	0.183	0.068849	0.0604862	0.12989	0	0	0	0	0	0	0	0	1	0
hsa_circ:chr7:132973676-133002144	EXOC4	0	0	-2.65857	0.924909	1	0.0226466	0.0194706	0	0.0215063	0.0109339	0	0	0	0	0.0118081	2	2	0	2	1	0	0	0	0	1
hsa_circ:chr14:65922339-65945132	FUT8	0	0	0	0	0	0	0	0	0	0	0	0	0	0.0241945	0	0	0	0	0	0	0	0	0	2	0
hsa_circ:chr2:219362457-219427536	USP37	0	0	0	0	0	0	0	0	0	0	0.0110524	0	0	0.0241945	0	0	0	0	0	0	0	0	0	2	0
hsa_circ:chr14:64460553-64465046	SYNE2	0	0	0.440501	0.881441	1	0.20382	0.1655	0.150877	0.236569	0.328016	0.707351	0.4575	0.0803238	0.108875	0.118081	0	0	0	0	1	0	0	0	0	0
hsa_circ:chr16:3799628-3808973	CREBBP	0	0	1.01899	0.942924	1	0.0339699	0.0194706	0	0	0	0	0	0	0.0846807	0.0236163	3	2	0	0	0	0	0	0	7	2
hsa_circ:chr8:11683533-11689179	FDFT1	0	0	0	0	0	0.0226466	0	0	0.0107531	0	0	0	0	0	0	2	0	0	1	0	0	0	0	0	0
hsa_circ:chr3:197592294-197602646	LRCH3	0	0	-0.312434	0.962679	1	2.30996	0	0	0	0	0.541566	0	0	1.3186	0	204	0	0	0	0	49	0	0	109	0
hsa_circ:chr1:212515530-212520748	PPP2R5A	0	0	0	0	0	0	0	0	0.0645189	0	0	0	0	0	0	0	0	0	6	0	0	0	0	0	0
hsa_circ:chr2:79083767-79091466	*	0	0	-0.237734	0.978332	1	0.328376	0.545176	0.406207	0.559164	1.24646	0.41999	1.17643	0.413094	0.205653	0.401477	1	0	0	0	0	0	0	0	0	0
hsa_circ:chr9:34096714-34098515	DCAF12	0	0	-0.267102	0.99149	1	0	0.0194706	0	0.225816	0	0	0	0.0229497	0.157264	0.0236163	0	2	0	21	0	0	0	2	13	2
hsa_circ:chr22:48176817-48177344	*	0	0	0.69381	0.863553	1	0.13588	0.0292059	0.220512	0.215063	0.0546694	0.209995	0.2745	0.195072	0.108875	0.271587	0	0	0	0	0	0	0	0	0	1
hsa_circ:chr15:72791991-72853890	ARIH1	0	0	0	0	0	0	0	0	0	0	0	0	0	0.0241945	0	0	0	0	0	0	0	0	0	2	0
hsa_circ:chr10:134218130-134223383	PWWP2B	1.95751	2.19202	0.163239	0.817132	1	2.04952	0.934587	2.91308	2.07536	1.81502	1.84574	1.9215	1.70975	1.16134	4.32178	0	0	0	4	0	2	0	0	0	0
hsa_circ:chr9:16681908-16727995	BNC2	0	0	0	0	0	0.0113233	0	0	0	0	0	0	0	0	0	1	0	0	0	0	0	0	0	0	0
hsa_circ:chr16:27345637-27351594	IL4R	0	0	0	0	0	0.0452932	0.0389411	0	0.0107531	0	0	0	0	0	0	4	4	0	1	0	0	0	0	0	0
hsa_circ:chr4:99808230-99812483	EIF4E	0	0	-0.265501	0.983341	1	0.16985	0.146029	0.0696354	0.37636	0.207744	0.209995	0.196071	0.160648	0.157264	0.082657	9	0	0	5	0	3	0	0	2	0
hsa_circ:chr8:38257790-38258571	LETM2	0	0	0	0	0	0	0	0	0	0	0.0110524	0	0	0.0362917	0	0	0	0	0	0	1	0	0	3	0
hsa_circ:chr14:53957312-53957470	*	0	0	2.43923	0.927384	1	0	0	0	0	0.0109339	0.0331571	0.0261428	0	0	0	0	0	0	0	0	1	0	0	0	0
hsa_circ:chr14:96710303-96710601	BDKRB2	0	0	-0.341697	0.987246	1	0.0452932	0.0584117	0	0.075272	0.0109339	0.0331571	0	0.0573741	0.0120972	0.0472325	2	0	0	0	0	0	0	0	0	0
hsa_circ:chr22:38164081-38165382	TRIOBP	0	0	-4.45366	0.815949	1	0.13588	0	0	0.150544	0	0	0.0130714	0	0	0	12	0	0	14	0	0	1	0	0	0
hsa_circ:chr1:44019163-44035449	PTPRF	0	0	0.972487	0.945376	1	0.0226466	0.00973528	0	0.0215063	0	0.0331571	0	0	0.0725834	0	2	1	0	2	0	3	0	0	6	0
hsa_circ:chr19:37185704-37203769	ZNF567	1.09724	1.23117	0.166154	0.861277	1	1.09836	0.545176	0.742778	0.967783	2.13211	0.828927	1.90843	2.00809	0.713737	0.69668	1	0	0	0	0	0	0	0	0	0
hsa_circ:chr13:99459915-99482010	DOCK9	0	0	0	0	0	0	0	0	0	0	0	0	0	0.0241945	0	0	0	0	0	0	0	0	0	2	0
hsa_circ:chr11:63960550-63965446	STIP1	0	0	0	0	0	0.0226466	0	0	0	0	0	0	0	0	0	2	0	0	0	0	0	0	0	0	0
hsa_circ:chr19:14674794-14675670	TECR	0	0	-0.336867	0.940612	1	1.40409	0.944323	0.638325	0.75272	0.612297	0.994712	0.352928	0.436043	0.858904	0.802953	0	2	0	2	0	2	0	0	0	1
hsa_circ:chr17:18233869-18238989	SHMT1	0	0	0	0	0	0	0.0194706	0	0	0	0	0	0	0	0	0	2	0	0	0	0	0	0	0	0
hsa_circ:chr10:101654703-101656154	DNMBP	0	0	-2.00611	0.869653	1	0.0452932	0.0584117	0	0.161297	0.0656032	0.0221047	0	0	0.048389	0.0118081	4	6	0	15	6	2	0	0	4	1
hsa_circ:chr4:68543329-68547931	UBA6	0	0	0	0	0	0	0	0	0.0215063	0.0109339	0	0	0	0	0	0	0	0	2	1	0	0	0	0	0
hsa_circ:chr19:13135835-13136366	NFIX	5.07025	1.44469	-1.81129	0.183797	1	6.3637	3.42682	1.83373	9.46277	4.26421	2.37626	0.731999	0.447518	2.77027	0.897418	110	65	22	178	70	34	5	0	46	9
hsa_circ:chr5:138994446-139000214	UBE2D2	0	0	0.297737	0.848954	1	0.532196	0.282323	1.02132	0.40862	0.940313	0.729456	1.33328	0.768814	0.362917	0.720296	1	0	0	0	0	0	0	0	0	0
hsa_circ:chrX:106882525-106885720	PRPS1	0	0	-1.02747	0.929593	1	0.0339699	0.0292059	0	0.225816	0.0218677	0.0552618	0.0261428	0.0114748	0.0241945	0.0354244	0	0	0	6	0	0	0	0	0	0
hsa_circ:chr3:133327379-133335769	TOPBP1	0	0	0	0	0	0	0	0	0	0	0	0	0	0	0.0118081	0	0	0	0	0	0	0	0	0	1
hsa_circ:chr15:52548836-52556493	MYO5C	0	0	0	0	0	0	0	0	0.0107531	0	0	0	0	0	0	0	0	0	1	0	0	0	0	0	0
hsa_circ:chr7:66648113-66660324	TYW1	0	0	-1.50862	0.927284	1	0.0452932	0.0194706	0	0.0967783	0	0.0331571	0	0	0	0.0236163	4	2	0	9	0	3	0	0	0	2
hsa_circ:chr11:3752621-3752808	NUP98	0	0	0.65227	0.966034	1	0	0	0.0232118	0	0.0218677	0	0	0	0	0.0708488	0	0	2	0	2	0	0	0	0	6
hsa_circ:chr17:57089689-57094785	TRIM37	0	0	0.117307	0.990836	1	0.0113233	0	0	0	0.0218677	0	0	0	0.0241945	0.0118081	1	0	0	0	2	0	0	0	2	1
hsa_circ:chr19:5654072-5654467	SAFB	0	0	0.337413	0.974518	1	0	0.0194706	0.0232118	0.0322594	0	0.0221047	0	0	0.0725834	0	0	2	2	3	0	2	0	0	6	0
hsa_circ:chr3:123650155-123650373	CCDC14	0	0	-0.572998	0.977461	1	0.0113233	0.0292059	0.0696354	0	0.0109339	0.0552618	0.0261428	0	0	0	0	1	0	0	0	0	0	0	0	0
hsa_circ:chr12:46832067-46832243	*	0	0	-0.334766	0.987916	1	0.0566165	0.0292059	0.0116059	0.0430126	0.0437355	0.0331571	0.0653571	0	0.0120972	0.0354244	1	0	0	0	0	0	0	0	0	0
hsa_circ:chr17:7504727-7507223	FXR2	1.04381	0	-1.03342	0.71574	1	1.55129	0.613323	0.104453	1.43017	1.51981	0.519461	0.2745	0.206547	1.08875	0.460517	0	0	0	2	0	0	0	0	0	0
hsa_circ:chr7:139796355-139799823	JHDM1D	0	0	0	0	0	0	0	0	0	0.0218677	0	0	0	0	0	0	0	0	0	2	0	0	0	0	0
hsa_circ:chr1:19683129-19746244	CAPZB	0	0	-0.0349414	0.996614	1	0.0226466	0	0	0	0	0.0221047	0	0	0	0	2	0	0	0	0	2	0	0	0	0
hsa_circ:chr13:47297356-47303119	LRCH1	0	0	0.976833	0.920525	1	0.113233	0	0	0	0	0.0884189	0.0261428	0	0.0846807	0.0236163	10	0	0	0	0	8	2	0	7	2
hsa_circ:chr20:50133323-50140135	NFATC2	0	0	-0.0349414	0.997606	1	0.0113233	0	0	0	0	0.0110524	0	0	0	0	1	0	0	0	0	1	0	0	0	0
hsa_circ:chr5:225998-256549	SDHA	0	0	-0.477197	0.957407	1	0.0905865	0.136294	0.139271	0.107531	0.240545	0.132628	0.0392142	0.160648	0.145167	0.0354244	0	0	0	0	1	0	0	0	0	0
hsa_circ:chr7:139251154-139251883	HIPK2	0	0	-0.129591	0.993163	1	0.181173	0.214176	0.290148	0.268829	0.371752	0.209995	0.483642	0.195072	0.193556	0.12989	0	0	0	1	0	0	0	0	0	0
hsa_circ:chr16:8860065-8862830	ABAT	0	0	0	0	0	0.0226466	0	0	0.0322594	0	0	0	0	0	0	2	0	0	3	0	0	0	0	0	0
hsa_circ:chr2:37246952-37247979	HEATR5B	0	0	0	0	0	0	0	0	0	0	0	0.0261428	0	0	0	0	0	0	0	0	0	2	0	0	0
hsa_circ:chr10:129874867-129876047	PTPRE	0	0	-0.103576	0.989974	1	0.10191	0.175235	0.278542	0.268829	0.0984049	0.209995	0.261428	0.172122	0.120972	0.0944651	0	2	0	2	0	2	0	0	1	1
hsa_circ:chr14:107161867-107162164	*	0	0	0.0435917	0.984925	1	0.0566165	0.00973528	0.0812413	0.0215063	0	0.0110524	0.104571	0.0229497	0.0120972	0.0236163	0	0	0	0	0	0	0	1	0	0
hsa_circ:chr3:171392290-171417616	PLD1	0	0	0	0	0	0	0	0	0.0215063	0	0	0	0	0	0	0	0	0	2	0	0	0	0	0	0
hsa_circ:chr11:502062-504996	RNH1	5.67959	3.37115	-0.752548	0.546077	1	8.60572	3.81623	2.33279	8.59176	5.05145	5.4046	1.01957	1.30813	3.77434	5.34909	0	0	0	0	1	0	0	0	0	0
hsa_circ:chr10:103342898-103343123	POLL	0	0	-0.976457	0.823143	1	0.430286	0.18497	0.499054	0.666695	0.426421	0.110524	0.0653571	0.252446	0.362917	0.330628	0	0	0	0	0	0	0	0	0	1
hsa_circ:chr8:48652533-48652745	*	0	0	-0.128558	0.997735	1	0.0452932	0.0584117	0.0116059	0	0.0218677	0.0110524	0.0784285	0	0.0241945	0.0118081	2	0	0	0	0	0	0	0	0	0
hsa_circ:chr6:151751273-151766960	RMND1	0	0	-1.31476	0.938764	1	0	0.0584117	0.0232118	0.0645189	0	0.0221047	0.0130714	0.0114748	0.0120972	0	0	5	0	4	0	0	0	0	0	0
hsa_circ:chr8:95507959-95511734	KIAA1429	0	0	0.171011	0.964727	1	0.113233	0.0292059	0.0464236	0.075272	0.0765371	0.0663142	0.104571	0.0458993	0.0604862	0.106273	1	0	0	0	0	0	0	0	0	0
hsa_circ:chr3:183493703-183516777	YEATS2	0	0	0	0	0	0	0	0	0	0	0.0221047	0	0	0	0	0	0	0	0	0	2	0	0	0	0
hsa_circ:chr13:46090278-46093229	COG3	0	0	-1.24264	0.832679	1	0.294406	0.0778823	0.0232118	0.623683	0.207744	0.243152	0	0	0.157264	0.118081	26	8	2	58	19	22	0	0	13	10
hsa_circ:chr6:18134035-18143959	TPMT	0	0	0	0	0	0	0	0	0	0	0	0	0.0229497	0	0	0	0	0	0	0	0	0	2	0	0
hsa_circ:chrX:151804336-151808254	GABRQ	0	0	1.06753	0.769102	1	0.237789	0.301794	0.0696354	0.107531	0.0984049	0.0442094	0.196071	0.263921	0.979876	0.224355	0	0	0	0	0	0	0	0	5	0
hsa_circ:chr1:37967473-37974924	MEAF6	0	0	-0.569163	0.960951	1	0.0905865	0.0486764	0.0464236	0.0860252	0.0984049	0.154733	0.0130714	0.0344245	0	0.0472325	0	0	0	0	1	0	0	0	0	0
hsa_circ:chr1:225742608-225755116	ENAH	0	0	1.27849	0.859883	1	0.0566165	0.0194706	0.0580295	0	0.0656032	0.0442094	0.0130714	0.126223	0.241945	0.0590407	5	2	5	0	6	4	1	11	20	5
hsa_circ:chr20:37630373-37634999	DHX35	0	0	0.680345	0.974973	1	0.0226466	0	0	0	0	0	0	0	0.0362917	0	2	0	0	0	0	0	0	0	3	0
hsa_circ:chr15:55626065-55634000	PIGB	0	0	0	0	0	0	0	0	0.0107531	0	0	0	0	0	0	0	0	0	1	0	0	0	0	0	0
hsa_circ:chr6:76576243-76576822	MYO6	0	0	0	0	0	0	0	0	0.0107531	0	0	0	0	0	0	0	0	0	1	0	0	0	0	0	0
hsa_circ:chr12:40422103-40486735	SLC2A13	0	0	-3.16723	0.900178	1	0.0226466	0	0	0.0860252	0	0	0	0	0.0120972	0	2	0	0	8	0	0	0	0	1	0
hsa_circ:chrX:100276957-100297301	TRMT2B	0	0	0	0	0	0	0	0	0	0	0.0331571	0	0	0	0	0	0	0	0	0	3	0	0	0	0
hsa_circ:chr22:22123484-22162135	MAPK1	0	0	0	0	0	0	0	0	0.0215063	0.0218677	0	0	0	0	0	0	0	0	2	2	0	0	0	0	0
hsa_circ:chr1:43215911-43224646	LEPRE1	0	0	0.657996	0.756525	1	0.769985	0.253117	0.429419	0.483892	0.415487	0.574723	1.21564	0.677015	0.653251	0.590407	0	0	0	0	0	2	0	0	0	0
hsa_circ:chr3:195041430-195053852	ACAP2	0	0	0	0	0	0.0113233	0	0	0	0	0	0	0	0	0	1	0	0	0	0	0	0	0	0	0
hsa_circ:chr19:13201113-13206543	NFIX	1.62558	0	-0.912276	0.689594	1	2.60436	1.14876	2.08906	1.26887	1.01685	1.04997	0.614357	0.780288	0.846807	1.02731	1	0	0	0	0	0	0	0	0	0
hsa_circ:chr1:6867043-6913249	CAMTA1	0	0	-1.7728	0.940514	1	0	0.0389411	0	0	0.0437355	0	0	0	0.0241945	0	0	4	0	0	4	0	0	0	2	0
hsa_circ:chr11:28232609-28255132	METTL15	0	0	-4.46536	0.824097	1	0.0905865	0.0292059	0	0.0645189	0.0765371	0	0	0	0	0.0118081	8	3	0	5	7	0	0	0	0	1
hsa_circ:chr22:30408030-30414061	MTMR3	0	0	-0.914998	0.945288	1	0.158526	0.0584117	0	0.0215063	0	0.0110524	0.0914999	0	0.0120972	0.0118081	0	0	0	1	0	0	0	0	0	0
hsa_circ:chr21:40762624-40765206	WRB	0	0	-0.0898233	0.986854	1	0.260436	0.0973528	0.116059	0.215063	0.360818	0.0884189	0.235285	0.160648	0.254042	0.247971	0	0	0	0	2	0	0	0	0	0
hsa_circ:chr17:49278953-49294777	MBTD1	0	0	0	0	0	0	0	0	0.0107531	0	0	0	0	0	0	0	0	0	1	0	0	0	0	0	0
hsa_circ:chr19:41289683-41289980	RAB4B-EGLN2	0	0	-0.853859	0.978496	1	0	0.0194706	0.0232118	0	0	0	0	0	0	0.0236163	0	2	2	0	0	0	0	0	0	2
hsa_circ:chrX:129790555-129804172	ENOX2	0	0	-1.91874	0.93492	1	0.0226466	0	0	0.0430126	0.0218677	0.0110524	0	0	0.0120972	0	0	0	0	3	0	0	0	0	0	0
hsa_circ:chr12:115163106-115163551	*	0	0	0.0698039	0.97682	1	0.0792632	0.0876176	0.0696354	0.0322594	0.0437355	0.0773665	0.143786	0	0.0241945	0.082657	1	0	0	0	0	0	0	0	0	0
hsa_circ:chr20:43132456-43138669	SERINC3	0	0	0	0	0	0.0113233	0	0	0	0.0109339	0	0	0	0	0	1	0	0	0	1	0	0	0	0	0
hsa_circ:chr4:77926754-77941823	2018-09-11	0	0	0	0	0	0	0.00973528	0	0	0	0	0	0	0	0	0	1	0	0	0	0	0	0	0	0
hsa_circ:chr17:49048068-49068029	SPAG9	0	0	0	0	0	0	0	0	0	0.0109339	0	0	0	0	0	0	0	0	0	1	0	0	0	0	0
hsa_circ:chr17:49072418-49072894	SPAG9	0	0	0	0	0	0	0	0	0	0	0	0	0	0	0.0236163	0	0	0	0	0	0	0	0	0	2
hsa_circ:chr1:89849684-89850978	GBP6	0	0	0	0	0	0.0452932	0	0	0	0	0	0	0	0	0	4	0	0	0	0	0	0	0	0	0
hsa_circ:chr17:18250810-18251212	SHMT1	0	0	-0.810003	0.845466	1	2.21937	0.068147	0.0232118	0.0430126	0.153074	1.01682	0.130714	0.0573741	0.0241945	0.200738	0	0	0	0	0	1	0	0	0	0
hsa_circ:chr18:12999420-13019205	CEP192	0	0	-2.0313	0.611687	1	0.860572	0.18497	0.0116059	1.0323	1.01685	0.165785	0.0653571	0.0114748	0.399209	0.118081	76	19	1	96	93	15	5	1	33	10
hsa_circ:chr5:112102023-112116600	APC	0	0	0	0	0	0	0	0	0.0107531	0	0	0	0	0	0	0	0	0	1	0	0	0	0	0	0
hsa_circ:chr9:88920107-88924932	ZCCHC6	0	0	0	0	0	0	0.282323	0	0	0	0	0	0	0	0	0	29	0	0	0	0	0	0	0	0
hsa_circ:chr3:125216185-125216827	SNX4	0	0	2.40345	0.927567	1	0.0113233	0	0	0	0	0	0	0	0.0362917	0.0236163	1	0	0	0	0	0	0	0	3	2
hsa_circ:chr15:74919408-74919585	CLK3	0	0	0.0164806	0.959729	1	0.328376	0.126559	0.336571	0.612929	0.207744	0.18789	0.183	0.424569	0.362917	0.472325	0	0	0	0	1	0	0	0	0	0
hsa_circ:chrM:3821-13487	*	0	0	0	0	0	0	0	0	0	0	0	0	0	0	0.0118081	0	0	0	0	0	0	0	0	0	1
hsa_circ:chr13:76391297-76398009	LMO7	3.67038	1.27469	-1.52578	0.325979	1	4.29153	3.65073	3.24965	4.65611	2.50386	1.94522	0.731999	1.6868	0.580668	1.42878	0	0	0	6	1	0	0	0	0	0
hsa_circ:chr3:105542967-105586435	CBLB	0	0	-0.902727	0.983578	1	0.0113233	0	0	0.0107531	0	0	0	0	0	0.0118081	1	0	0	0	0	0	0	0	0	0
hsa_circ:chr2:239093822-239098613	ILKAP	0	0	-0.136568	0.9989	1	0	0	0	0.0430126	0.0109339	0	0.0130714	0	0.0241945	0.0118081	0	0	0	4	1	0	1	0	2	1
hsa_circ:chr7:140055468-140058585	SLC37A3	0	0	0	0	0	0	0	0.278542	0	0	0	0	0	0	0	0	0	24	0	0	0	0	0	0	0
hsa_circ:chr15:59465945-59506919	MYO1E	0	0	0	0	0	0	0	0	0	0	0	0	0	0.0120972	0	0	0	0	0	0	0	0	0	1	0
hsa_circ:chr15:60780723-60806653	RORA	1.60668	0	-0.982156	0.667961	1	1.90232	1.37268	1.21862	2.11837	1.4214	1.25997	1.41171	0.68849	0.411306	0.295203	0	0	0	0	1	0	0	0	0	0
hsa_circ:chr16:23592375-23599872	NDUFAB1	0	0	0	0	0	0	0	0	0	0	0	0	0	0.048389	0	0	0	0	0	0	0	0	0	4	0
hsa_circ:chr22:38333087-38333799	MICALL1	0	0	0.604506	0.757266	1	0.849248	0.467294	0.800808	0.354854	0.251479	1.09418	0.705856	0.585216	0.35082	1.40517	0	2	0	0	0	0	0	0	0	0
hsa_circ:chr7:27203194-27204586	HOXA10-HOXA9	0	0	0.65354	0.891903	1	0.0905865	0.0778823	0.116059	0.118285	0.0546694	0.0994712	0.287571	0.0917986	0.193556	0.0472325	0	0	0	0	0	0	1	0	0	0
hsa_circ:chr5:14741936-14769300	ANKH	0	0	0.864783	0.820683	1	0.16985	0.0389411	0.266936	0.118285	0.153074	0.353675	0.196071	0.367195	0.278237	0.165314	0	0	0	0	0	0	0	0	3	0
hsa_circ:chr19:34887206-34887562	GPI	1.95239	2.49917	0.356206	0.704338	1	2.78553	1.86917	1.45074	1.67749	1.97903	2.76309	0.967285	4.91123	2.1775	1.67676	0	0	6	0	4	2	2	0	0	6
hsa_circ:chr13:21395843-21429904	XPO4	0	0	-0.500557	0.949743	1	0.10191	0.0584117	0.0348177	0.279582	0.393619	0.132628	0.169928	0.0344245	0.21775	0.0590407	0	0	0	6	1	0	0	0	0	0
hsa_circ:chr3:155551257-155551830	SLC33A1	0	0	0	0	0	0	0	0	0.0215063	0.0328016	0	0	0	0	0	0	0	0	2	3	0	0	0	0	0
hsa_circ:chr16:30744601-30745936	SRCAP	0	0	-1.84215	0.937206	1	0	0	0	0.0430126	0.0437355	0	0	0	0.0241945	0	0	0	0	4	4	0	0	0	2	0
hsa_circ:chr5:80109403-80109560	MSH3	0	0	0	0	0	0	0	0	0.0215063	0	0	0	0	0	0	0	0	0	2	0	0	0	0	0	0
hsa_circ:chrX:152967462-152969549	BCAP31	4.52324	3.94265	-0.198189	0.972734	1	4.1783	3.972	5.52441	6.00026	2.94121	3.53675	3.00643	5.61119	2.54042	5.01846	1	0	0	13	2	1	0	0	0	0
hsa_circ:chr16:30889068-30889219	*	0	0	1.40268	0.840614	1	0.0226466	0.00973528	0.0580295	0.0107531	0.109339	0.0442094	0.104571	0.229497	0.048389	0.12989	0	0	0	0	0	0	0	1	0	1
hsa_circ:chr12:123351825-123355599	VPS37B	1.43105	0	-0.610719	0.813693	1	2.30996	1.55765	1.21862	1.15059	0.918445	1.55838	0.745071	0.97536	0.56857	0.838378	0	0	0	0	0	0	0	0	2	0
hsa_circ:chr20:25433784-25443177	NINL	0	0	-0.266361	0.981758	1	0.305729	0.146029	0.162483	0.387113	0.14214	0.2321	0.248357	0.160648	0.108875	0.200738	0	0	0	0	1	0	0	0	0	0
hsa_circ:chr10:97110966-97144042	SORBS1	0	0	-0.789378	0.919607	1	0.124556	0.0389411	0.0812413	0.161297	0.306148	0.221047	0.143786	0	0	0.0472325	0	0	0	0	4	0	0	0	0	0
hsa_circ:chr2:9458653-9468040	ASAP2	0	0	-2.32441	0.913249	1	0	0	0	0.118285	0	0	0	0	0	0.0236163	0	0	0	11	0	0	0	0	0	2
hsa_circ:chr15:75960064-75960251	*	0	0	0.431237	0.958009	1	0.0113233	0.00973528	0	0.0860252	0.0328016	0.0110524	0	0.0344245	0.0604862	0.082657	0	0	0	0	1	0	0	0	0	0
hsa_circ:chrX:102152502-102175363	*	1.17796	0	-0.462537	0.883481	1	0.622782	0.710676	1.7757	1.09682	1.68382	0.895241	1.29407	0.929461	0.423403	0.732104	1	0	0	0	0	0	0	0	0	0
hsa_circ:chr17:39845166-39847181	EIF1	0	0	-0.534114	0.887838	1	1.07571	1.20718	0.812413	0.311841	0.229611	0.906293	0.392142	0.378669	0.326625	0.50775	0	0	0	0	1	0	0	0	0	0
hsa_circ:chr14:56611665-56645182	PELI2	3.74783	3.6586	-0.0347631	0.90269	1	4.46138	2.46303	3.23805	3.63456	4.94211	3.28255	6.87557	2.05399	2.95173	3.12916	0	4	0	0	0	4	0	1	0	0
hsa_circ:chr22:32495170-32500878	SLC5A1	0	0	0	0	0	0	0	0	0.0107531	0.0109339	0	0	0	0	0	0	0	0	1	1	0	0	0	0	0
hsa_circ:chr8:143183464-143183637	*	0	0	1.38614	0.913014	1	0.0226466	0.0194706	0	0.0107531	0.0109339	0	0.0392142	0.0803238	0	0.0472325	0	1	0	0	0	0	0	0	0	0
hsa_circ:chr17:1442163-1456443	PITPNA	0	0	-0.686617	0.988674	1	0	0.0194706	0	0	0	0	0	0	0.0120972	0	0	2	0	0	0	0	0	0	1	0
hsa_circ:chr10:134463922-134511423	INPP5A	0	0	0	0	0	0.0226466	0	0	0	0	0	0	0	0	0	2	0	0	0	0	0	0	0	0	0
hsa_circ:chr10:15151039-15154962	NMT2	0	0	0.169919	0.991165	1	0	0	0	0.0215063	0	0	0	0	0.0241945	0	0	0	0	1	0	0	0	0	0	0
hsa_circ:chr4:23814370-23816228	PPARGC1A	0	0	-1.13569	0.819371	1	0.418962	0.253117	0.139271	0.344101	0.546694	0.154733	0.339857	0.183597	0.0846807	0.0118081	2	5	0	0	3	0	0	0	0	0
hsa_circ:chrUn_gl000220:113801-114712	RNA45S5	0	0	3.50666	0.873438	1	0	0	0.0116059	0	0	0	0	0	0.0846807	0.0472325	0	0	1	0	0	0	0	0	7	4
hsa_circ:chr6:2283751-2283997	LOC100508120	0	0	0	0	0	0	0	0	0	0	0	0.0130714	0	0	0	0	0	0	0	0	0	1	0	0	0
hsa_circ:chr19:4702039-4705982	DPP9	0	0	0	0	0	0.0113233	0	0	0.0322594	0	0	0	0	0	0	1	0	0	3	0	0	0	0	0	0
hsa_circ:chr17:15932811-15933056	*	0	0	-1.04728	0.938608	1	0.0113233	0.00973528	0.162483	0	0.0437355	0	0.0392142	0.0229497	0.0241945	0.0236163	0	0	0	0	0	0	2	0	0	0
hsa_circ:chr10:119049697-119100613	PDZD8	0	0	-0.891707	0.938076	1	0.0679399	0.0389411	0	0.161297	0.0546694	0.0663142	0.0130714	0.0344245	0.048389	0.0118081	0	0	0	7	0	0	0	0	0	0
hsa_circ:chrY:14813939-14821476	USP9Y	0	0	-2.71506	0.848878	1	0.124556	0	0	0.139791	0.0328016	0.0331571	0	0	0.0120972	0	11	0	0	13	3	3	0	0	1	0
hsa_circ:chr8:9588400-9610136	TNKS	0	0	0	0	0	0	0	0	0	0	0	0	0	0.0241945	0	0	0	0	0	0	0	0	0	2	0
hsa_circ:chr2:203650641-203676512	ICA1L	0	0	-1.08177	0.939788	1	0.0339699	0.0389411	0.0232118	0.0322594	0.0765371	0.0110524	0.0261428	0	0.0241945	0.0354244	0	0	0	0	0	0	0	0	0	2
hsa_circ:chr19:5667358-5667897	SAFB	0	0	0.676906	0.803866	1	0.305729	0.233647	0.382995	0.225816	0.284281	0.331571	0.535928	0.768814	0.181459	0.472325	0	0	0	0	0	0	0	0	0	1
hsa_circ:chr3:159706884-159743321	IL12A	0	0	0	0	0	0	0	0	0.0322594	0	0	0	0	0	0	0	0	0	2	0	0	0	0	0	0
hsa_circ:chr17:1775728-1780608	RPA1	0	0	0	0	0	0	0	0	0	0	0	0	0	0.0120972	0	0	0	0	0	0	0	0	0	1	0
hsa_circ:chr1:59139245-59142728	MYSM1	0	0	-0.615284	0.942753	1	0.215143	0.107088	0.0464236	0.0537657	0.229611	0.0552618	0.0914999	0.195072	0.048389	0.0354244	0	0	0	0	0	0	0	2	0	0
hsa_circ:chr14:102687491-102690294	WDR20	0	0	-0.568411	0.870154	1	1.04174	0.223912	0.858837	1.08607	0.929379	0.364728	0.836571	0.481943	0.435501	0.673064	0	0	0	0	4	0	0	0	0	0
hsa_circ:chr8:42725147-42729149	RNF170	0	0	-0.390115	0.99204	1	0	0	0.0464236	0	0	0	0	0	0	0.0354244	0	0	4	0	0	0	0	0	0	3
hsa_circ:chr7:23381683-23383472	IGF2BP3	0	0	0.743343	0.973505	1	0	0	0	0.0215063	0	0	0	0	0.0241945	0.0118081	0	0	0	2	0	0	0	0	2	1
hsa_circ:chrX:53989277-54011660	PHF8	0	0	0.401165	0.934335	1	0.10191	0.0194706	0.0116059	0.0322594	0.218677	0.0994712	0.0653571	0.068849	0.0725834	0.200738	0	0	0	0	0	0	0	0	1	0
hsa_circ:chr1:108697605-108728576	SLC25A24	0	0	-0.910376	0.967108	1	0.0566165	0.0194706	0	0	0.0109339	0.0221047	0	0	0.0241945	0	1	0	0	0	0	0	0	0	2	0
hsa_circ:chr16:28187219-28188653	XPO6	0	0	0	0	0	0	0.0194706	0	0	0	0	0	0	0	0	0	2	0	0	0	0	0	0	0	0
hsa_circ:chr18:77455225-77478016	CTDP1	0	0	0.145873	0.994178	1	0	0	0	0	0.0109339	0	0	0	0.0120972	0	0	0	0	0	1	0	0	0	1	0
hsa_circ:chr3:24001162-24006653	NR1D2	0	0	0	0	0	0	0	0	0.0322594	0	0	0	0	0	0	0	0	0	3	0	0	0	0	0	0
hsa_circ:chr18:55398646-55399255	ATP8B1	0	0	-2.08925	0.79821	1	0.158526	0.116823	0.0696354	0.258076	0.153074	0.0442094	0.0261428	0.0229497	0.0725834	0.0118081	3	4	0	7	0	0	0	0	2	0
hsa_circ:chr3:136664425-136665137	NCK1	0	0	0.106364	0.948658	1	0.215143	0.175235	0.0928473	0.333348	0.317082	0.353675	0.313714	0	0.411306	0.141698	0	0	0	0	0	0	1	0	2	1
hsa_circ:chr19:15280960-15281358	NOTCH3	0	0	0	0	0	0	0	0	0	0	0.0110524	0	0	0	0	0	0	0	0	0	1	0	0	0	0
hsa_circ:chr5:10618445-10638280	ANKRD33B	0	0	0.0100158	0.971236	1	0.271759	0.175235	0.104453	0.247322	0.087471	0.143681	0.222214	0.068849	0.375014	0.082657	0	0	0	0	0	0	0	0	4	0
hsa_circ:chr2:120677645-120684242	PTPN4	0	0	-1.48314	0.9352	1	0.0452932	0	0	0.0430126	0.0437355	0	0	0	0	0.0472325	4	0	0	4	4	0	0	0	0	4
hsa_circ:chr4:121719422-121732604	PRDM5	0	0	0	0	0	0	0	0	0	0.0218677	0	0	0	0	0	0	0	0	0	2	0	0	0	0	0
hsa_circ:chr7:2417818-2418004	EIF3B	0	0	0	0	0	0	0	0	0	0	0	0	0.0114748	0	0	0	0	0	0	0	0	0	1	0	0
hsa_circ:chr7:128281257-128289036	FLJ45340	0	0	-0.669712	0.921942	1	0.0226466	0.0778823	0.127665	0.505398	0.251479	0.0552618	0.0914999	0.183597	0.229848	0.0590407	0	4	1	8	1	0	2	5	1	0
hsa_circ:chr10:93713494-93726514	BTAF1	0	0	0	0	0	0	0	0	0	0.0109339	0	0	0	0	0	0	0	0	0	1	0	0	0	0	0
hsa_circ:chr9:136065951-136066619	*	0	0	0	0	0	0	0	0	0	0	0	0.0130714	0	0	0	0	0	0	0	0	0	1	0	0	0
hsa_circ:chr3:122842183-122843190	PDIA5	0	0	0.340917	0.879547	1	0.724692	0.175235	0.208906	0.301088	0.251479	0.364728	0.405214	0.160648	0.689543	0.484134	4	0	0	2	0	8	0	0	11	4
hsa_circ:chr3:111622824-111632535	PHLDB2	0	0	0	0	0	0	0	0	0	0	0	0	0	0	0.0236163	0	0	0	0	0	0	0	0	0	2
hsa_circ:chr1:12061458-12067306	MFN2	0	0	0	0	0	0.0226466	0	0	0.0215063	0	0	0	0	0	0	2	0	0	2	0	0	0	0	0	0
hsa_circ:chr6:157357969-157454341	ARID1B	0	0	0	0	0	0	0	0	0	0	0	0	0	0.048389	0	0	0	0	0	0	0	0	0	4	0
hsa_circ:chr10:120828958-120830597	EIF3A	0	0	0	0	0	0.0452932	0	0	0.0967783	0	0	0	0	0	0	4	0	0	9	0	0	0	0	0	0
hsa_circ:chr1:43898188-43898861	SZT2	0	0	0.113614	0.933687	1	0.668075	0.233647	0.313359	0.215063	0.360818	0.574723	0.379071	0.493418	0.266139	0.224355	0	0	0	2	0	0	0	0	0	0
hsa_circ:chr6:42619761-42620383	UBR2	0	0	0	0	0	0.0113233	0	0	0	0	0	0	0	0	0	1	0	0	0	0	0	0	0	0	0
hsa_circ:chr14:75149999-75151383	KIAA0317	0	0	0	0	0	0.0113233	0	0	0	0	0	0	0	0	0	1	0	0	0	0	0	0	0	0	0
hsa_circ:chr7:86528338-86528622	KIAA1324L	0	0	1.22491	0.85007	1	0.0339699	0.0389411	0.0812413	0.0537657	0.0437355	0.0773665	0.183	0.195072	0.120972	0.0118081	0	0	0	0	0	1	0	0	0	0
hsa_circ:chr20:34571904-34572700	C20orf152	0	0	0	0	0	0.0113233	0	0	0	0	0	0	0	0	0	1	0	0	0	0	0	0	0	0	0
hsa_circ:chr15:34295233-34315698	AVEN	0	0	3.04218	0.901655	1	0	0	0	0.0107531	0	0	0.0522857	0	0.0362917	0	0	0	0	1	0	0	4	0	3	0
hsa_circ:chr11:74585794-74588022	XRRA1	0	0	0	0	0	0	0	0	0	0	0	0	0	0.0241945	0	0	0	0	0	0	0	0	0	2	0
hsa_circ:chr12:51467572-51467865	CSRNP2	0	0	1.14587	0.970761	1	0	0	0	0	0.0109339	0	0	0	0.0241945	0	0	0	0	0	1	0	0	0	2	0
hsa_circ:chr15:66824585-66839043	ZWILCH	0	0	-1.41504	0.956506	1	0	0	0	0.0645189	0	0	0	0	0.0241945	0	0	0	0	6	0	0	0	0	2	0
hsa_circ:chr6:110059528-110062747	FIG4	0	0	0	0	0	0.0226466	0	0	0	0	0	0	0	0	0	2	0	0	0	0	0	0	0	0	0
hsa_circ:chr4:39469138-39474831	LIAS	0	0	-1.568	0.866679	1	0.215143	0	0.0464236	0.075272	0.174942	0.0773665	0	0.0229497	0.0604862	0.0118081	0	0	0	0	0	0	0	0	1	0
hsa_circ:chr8:145642095-145643068	SLC39A4	0	0	1.92235	0.523741	1	0.113233	0.18497	0.371389	0.0645189	0.262413	0.198942	0.562071	0.0917986	0.326625	2.59779	0	0	0	0	0	0	0	0	0	1
hsa_circ:chr22:43272143-43289619	PACSIN2	0	0	0	0	0	0	0	0	0	0.0218677	0	0	0	0	0	0	0	0	0	2	0	0	0	0	0
hsa_circ:chr1:35921614-35921842	KIAA0319L	0	0	0	0	0	0.0113233	0	0	0	0	0	0	0	0	0	1	0	0	0	0	0	0	0	0	0
hsa_circ:chr2:71230885-71232918	*	0	0	0.354121	0.863313	1	0.520872	0.35047	0.568689	0.20431	0.382686	0.37578	0.849642	0.780288	0.278237	0.307012	0	0	0	0	0	0	1	0	0	0
hsa_circ:chr8:71550050-71553285	LACTB2	0	0	-0.730448	0.934792	1	0.283083	0.068147	0	0	0.207744	0.0994712	0	0.0458993	0.108875	0.082657	25	7	0	0	19	9	0	4	9	7
hsa_circ:chr9:134049442-134053797	NUP214	0	0	-0.571888	0.984994	1	0	0	0	0.0430126	0.0109339	0	0	0	0.0362917	0	0	0	0	4	1	0	0	0	3	0
hsa_circ:chr17:9578208-9615449	USP43	0	0	-1.36879	0.970611	1	0	0.00973528	0	0.0215063	0	0	0	0	0.0120972	0	0	0	0	1	0	0	0	0	0	0
hsa_circ:chr22:32462922-32464587	SLC5A1	0	0	-0.806762	0.882577	1	0.237789	0.116823	0.522266	0.225816	0.349884	0.0884189	0.117643	0.240971	0.229848	0.153506	0	0	0	1	0	0	0	0	2	0
hsa_circ:chr3:183679299-183685554	ABCC5	0	0	0	0	0	0	0	0	0	0	0	0	0	0.0241945	0	0	0	0	0	0	0	0	0	2	0
hsa_circ:chr1:150485226-150485820	ECM1	2.32721	0	-1.44435	0.455789	1	2.75156	2.52144	3.7371	2.49473	0.131206	1.19365	0.797356	0.149173	0.423403	1.71218	0	0	0	2	0	0	0	0	0	0
hsa_circ:chr2:192643945-192676367	*	2.13182	2.06304	-0.0473161	0.933779	1	2.02687	1.53817	1.84534	1.92481	3.3239	2.16626	4.06521	1.17043	1.34279	1.57048	0	0	0	0	0	0	0	0	0	2
hsa_circ:chr6:18255962-18258636	DEK	0	0	-0.463111	0.974125	1	0.0792632	0	0.0232118	0.0537657	0.131206	0.0663142	0.0130714	0.0458993	0.0241945	0.0590407	6	0	0	0	0	0	0	0	0	0
hsa_circ:chr1:29533274-29543197	MECR	0	0	0	0	0	0	0	0	0.0107531	0	0	0	0	0	0	0	0	0	1	0	0	0	0	0	0
hsa_circ:chr7:77200395-77221573	PTPN12	0	0	-0.777195	0.954566	1	0.158526	0	0	0	0.0765371	0.0884189	0.0130714	0.0114748	0.0241945	0	14	0	0	0	7	8	1	1	2	0
hsa_circ:chr12:56667371-56667580	CS	0	0	-0.540941	0.935048	1	0.339699	0.107088	0.336571	0.215063	0.174942	0.165785	0.117643	0.068849	0.229848	0.224355	0	0	0	0	0	0	0	0	3	0
hsa_circ:chr15:84241317-84245493	SH3GL3	0	0	0	0	0	0	0	0	0.0322594	0	0	0	0	0	0	0	0	0	3	0	0	0	0	0	0
hsa_circ:chr13:39591637-39600524	PROSER1	0	0	-0.427879	0.971406	1	0.0905865	0.126559	0	0.0645189	0.164008	0.0884189	0.0914999	0.103273	0.0362917	0.0118081	0	1	0	0	0	0	0	0	0	0
hsa_circ:chr2:171225732-171300556	MYO3B	0	0	0	0	0	0	0	0	0	0	0	0.0261428	0	0.0120972	0.0118081	0	0	0	0	0	0	0	0	1	0
hsa_circ:chr1:9833330-9869465	CLSTN1	5.06323	4.82726	-0.0688551	0.917099	1	5.15211	2.21964	6.38325	4.31201	7.24916	5.06198	9.16306	3.66047	2.6493	3.60148	0	0	0	0	1	0	0	0	0	0
hsa_circ:chr5:137320946-137356886	FAM13B	0	0	0.965059	0.975141	1	0.0113233	0	0	0	0	0.0221047	0	0	0	0	1	0	0	0	0	2	0	0	0	0
hsa_circ:chr1:215759838-215781514	KCTD3	0	0	0	0	0	0	0	0	0	0.0765371	0	0	0	0	0	0	0	0	0	7	0	0	0	0	0
hsa_circ:chr14:35062251-35078948	SNX6	0	0	-1.03494	0.980834	1	0.0226466	0	0	0	0	0.0110524	0	0	0	0	2	0	0	0	0	1	0	0	0	0
hsa_circ:chr10:75069916-75101339	TTC18	0	0	0	0	0	0	0	0	0	0.0109339	0	0	0	0	0	0	0	0	0	1	0	0	0	0	0
hsa_circ:chr6:88311502-88313246	ORC3	0	0	0	0	0	0	0	0	0.0215063	0	0	0	0	0	0	0	0	0	2	0	0	0	0	0	0
hsa_circ:chr2:44021596-44032385	DYNC2LI1	0	0	-1.7386	0.893673	1	0.0339699	0	0	0.0537657	0.185876	0	0	0.0229497	0	0.0590407	3	0	0	5	17	0	0	2	0	5
hsa_circ:chr2:25358336-25367920	EFR3B	0	0	-0.153516	0.997334	1	0.588812	0.272588	0.499054	0.322594	0.426421	0.364728	0.718928	0.263921	0.241945	0.307012	0	0	0	2	0	0	0	0	0	0
hsa_circ:chr15:90991805-91009668	IQGAP1	0	0	0	0	0	0.0226466	0	0	0	0	0	0	0	0	0	2	0	0	0	0	0	0	0	0	0
hsa_circ:chr2:44132831-44153100	LRPPRC	0	0	0	0	0	0	0	0	0	0	0	0	0	0.0362917	0	0	0	0	0	0	0	0	0	3	0
hsa_circ:chr15:69732243-69733418	KIF23	0	0	0.293999	0.952522	1	0.113233	0.0486764	0.0464236	0.0537657	0.0546694	0.0442094	0.104571	0.0114748	0.157264	0.0708488	0	0	0	0	0	0	0	0	1	0
hsa_circ:chr12:93206756-93210176	EEA1	0	0	0	0	0	0	0	0	0	0	0	0	0	0.0362917	0	0	0	0	0	0	0	0	0	3	0
hsa_circ:chr22:23243317-23243475	*	0	0	0	0	0	0	0	0	0	0	0	0	0	0.0120972	0	0	0	0	0	0	0	0	0	1	0
hsa_circ:chr20:60900372-60900602	LAMA5	0	0	0	0	0	0	0	0	0	0.0218677	0	0	0	0	0	0	0	0	0	2	0	0	0	0	0
hsa_circ:chr10:126727566-126776888	CTBP2	0	0	-0.727052	0.921913	1	0.181173	0.0973528	0.0232118	0.268829	0.240545	0.165785	0.0261428	0	0.120972	0.177122	6	5	2	6	3	5	1	0	7	5
hsa_circ:chr19:41065728-41065876	SPTBN4	0	0	-3.33341	0.785397	1	0.0566165	0.0292059	0.162483	0.107531	0.131206	0.0110524	0.0130714	0	0.0241945	0	0	0	0	1	0	0	0	0	0	0
hsa_circ:chr16:74942806-74943815	WDR59	0	0	0	0	0	0	0	0	0	0	0	0.0130714	0	0	0	0	0	0	0	0	0	1	0	0	0
hsa_circ:chr1:235318196-235318427	RBM34	0	0	0	0	0	0.0226466	0	0	0	0	0	0	0	0	0	2	0	0	0	0	0	0	0	0	0
hsa_circ:chr1:47034115-47037839	MKNK1	0	0	0	0	0	0	0	0	0.0107531	0.0109339	0	0	0	0	0	0	0	0	1	1	0	0	0	0	0
hsa_circ:chr1:176050288-176055026	RFWD2	0	0	2.42719	0.89813	1	0	0	0	0	0.0218677	0.0110524	0	0	0.0120972	0.0944651	0	0	0	0	2	1	0	0	1	8
hsa_circ:chr10:13169745-13178897	OPTN	0	0	-0.474865	0.94668	1	0.373669	0.0876176	0.0232118	0.279582	0.371752	0.287361	0.0392142	0.0229497	0.302431	0.165314	33	9	2	26	34	26	3	2	25	14
hsa_circ:chr7:27640532-27689252	HIBADH	0	0	0.107057	0.988648	1	0.0113233	0	0	0	0.0437355	0.0331571	0.0261428	0	0	0	0	0	0	0	2	0	0	0	0	0
hsa_circ:chr3:81691932-81720104	GBE1	0	0	-1.54537	0.966792	1	0	0	0	0.0322594	0	0.0110524	0	0	0	0	0	0	0	3	0	1	0	0	0	0
hsa_circ:chr13:51590317-51594854	GUCY1B2	0	0	-0.195935	0.99557	1	0.181173	0.0876176	0.0580295	0.193557	0.164008	0.0773665	0.235285	0.0803238	0.157264	0.0472325	0	0	0	0	0	0	0	0	2	0
hsa_circ:chr2:96858107-96859090	STARD7	0	0	-0.904618	0.98333	1	0.0226466	0	0	0	0	0	0	0	0.0120972	0	2	0	0	0	0	0	0	0	1	0
hsa_circ:chr7:30395344-30405911	ZNRF2	0	0	-0.704747	0.957773	1	0.113233	0.00973528	0.0232118	0.0537657	0.0546694	0.0110524	0	0	0.145167	0	10	1	2	5	5	1	0	0	12	0
hsa_circ:chr12:27449963-27455121	STK38L	0	0	0.589016	0.90745	1	0.0679399	0.0194706	0.0116059	0.0967783	0.207744	0.243152	0.117643	0.0803238	0.0241945	0.141698	0	0	0	0	0	0	0	0	0	1
hsa_circ:chr8:54723724-54730090	ATP6V1H	0	0	0	0	0	0	0	0	0.075272	0	0	0	0	0	0	0	0	0	7	0	0	0	0	0	0
hsa_circ:chr15:35219236-35240585	AQR	0	0	0	0	0	0.0226466	0	0	0	0	0	0	0	0	0	2	0	0	0	0	0	0	0	0	0
hsa_circ:chr1:36437625-36439112	EIF2C3	0	0	0	0	0	0	0	0	0	0	0	0	0	0.0120972	0	0	0	0	0	0	0	0	0	1	0
hsa_circ:chr18:23637553-23664139	SS18	0	0	0.0347663	0.928006	1	0.826602	0.331	1.50877	0.623683	0.940313	0.950503	1.42478	0.929461	0.556473	0.472325	1	0	0	6	0	1	0	0	0	0
hsa_circ:chr15:30053342-30092905	TJP1	0	0	0	0	0	0.0452932	0	0	0.075272	0	0	0	0	0	0	4	0	0	7	0	0	0	0	0	0
hsa_circ:chr6:110448672-110481935	WASF1	0	0	-0.35171	0.971741	1	0.339699	0.107088	0.0464236	0.268829	0.0765371	0.132628	0.0522857	0.172122	0.205653	0.0944651	11	3	0	9	4	0	2	10	10	5
hsa_circ:chr17:10657546-10665585	*	1.30806	1.02509	-0.351682	0.921202	1	1.27953	0.554911	1.84534	1.54845	1.31206	0.806822	1.77771	0.780288	0.544376	1.21624	0	1	0	0	0	0	0	0	0	0
hsa_circ:chr7:48619820-48654973	ABCA13	0	0	1.29776	0.925558	1	0	0	0	0.0322594	0.0218677	0	0	0	0.13307	0	0	0	0	3	2	0	0	0	11	0
hsa_circ:chr18:57105343-57107048	CCBE1	0	0	-0.568319	0.941078	1	0.124556	0.194706	0.25533	0.0645189	0.207744	0.0110524	0.300643	0.0917986	0.0967779	0.0708488	4	7	0	0	0	0	0	0	0	0
hsa_circ:chr7:76033624-76035071	SRCRB4D	0	0	0.0720366	0.950922	1	0.271759	0.0486764	0.348177	0.268829	0.437355	0.0442094	0.483642	0.573741	0.048389	0.295203	0	0	0	0	0	0	0	0	0	1
hsa_circ:chr5:178987026-179004137	RUFY1	0	0	0.0482801	0.992999	1	0	0	0.0348177	0	0	0	0	0	0.0241945	0.0118081	0	0	3	0	0	0	0	0	1	1
hsa_circ:chr2:120643371-120677817	PTPN4	0	0	0	0	0	0	0	0	0	0	0.0110524	0	0	0	0	0	0	0	0	0	1	0	0	0	0
hsa_circ:chr1:109472323-109472597	GPSM2	0	0	-0.864978	0.984519	1	0	0	0	0.0215063	0	0	0	0	0	0.0118081	0	0	0	2	0	0	0	0	0	1
hsa_circ:chr9:286461-304704	DOCK8	0	0	-1.01697	0.892675	1	0.215143	0.0584117	0.185695	0.20431	0.0765371	0.18789	0.0130714	0.068849	0.0604862	0.0354244	0	0	0	0	0	0	0	0	2	0
hsa_circ:chr1:100194049-100195304	FRRS1	0	0	0.522685	0.965843	1	0.0226466	0	0.0232118	0.0215063	0	0	0	0	0.0967779	0	2	0	2	2	0	0	0	0	8	0
hsa_circ:chr4:85695973-85716132	WDFY3	0	0	-0.718343	0.987443	1	0	0	0	0.0215063	0	0	0.0130714	0	0	0	0	0	0	2	0	0	1	0	0	0
hsa_circ:chr17:79567367-79575848	NPLOC4	0	0	0	0	0	0	0	0	0	0	0	0	0	0.0120972	0	0	0	0	0	0	0	0	0	1	0
hsa_circ:chr16:28123138-28124371	XPO6	0	0	0	0	0	0	0	0.0116059	0	0	0	0	0	0	0	0	0	1	0	0	0	0	0	0	0
hsa_circ:chr8:74717886-74742707	UBE2W	0	0	-2.25969	0.886309	1	0	0.0389411	0	0.129038	0.0437355	0.0442094	0	0	0	0	0	4	0	12	4	4	0	0	0	0
hsa_circ:chr22:21272487-21288383	CRKL	0	0	0.744074	0.812443	1	0.226466	0.107088	0.208906	0.268829	0.284281	0.287361	0.300643	0.757339	0.229848	0.259779	0	0	0	0	0	3	0	0	0	0
hsa_circ:chr7:151200605-151201316	RHEB	0	0	0.782334	0.905023	1	0.0792632	0.00973528	0	0.075272	0.087471	0.132628	0.196071	0.068849	0	0.0354244	2	0	0	0	0	0	0	0	0	0
hsa_circ:chr17:80828100-80869665	TBCD	0	0	-2.13251	0.855727	1	0.113233	0	0	0.258076	0	0	0	0	0.0846807	0	10	0	0	24	0	0	0	0	7	0
hsa_circ:chrX:151902055-151921277	MAGEA2	0	0	-0.164307	0.999998	1	0.0679399	0.0292059	0.116059	0.0107531	0.164008	0.0994712	0.117643	0.0573741	0.0362917	0.0354244	0	0	0	0	0	0	0	0	0	1
hsa_circ:chr7:33376053-33397607	BBS9	0	0	0	0	0	0	0	0	0	0	0	0	0	0.0362917	0	0	0	0	0	0	0	0	0	3	0
hsa_circ:chr2:36596251-36623930	CRIM1	0	0	-0.532594	0.974472	1	0.0226466	0.068147	0	0.0322594	0.0656032	0.0221047	0.0130714	0.0229497	0.0604862	0.0118081	2	7	0	3	6	2	1	2	5	1
hsa_circ:chr19:41231245-41239269	ITPKC	0	0	-2.74637	0.887234	1	0.0339699	0.00973528	0	0.0967783	0.0218677	0	0	0	0.0241945	0	3	1	0	9	2	0	0	0	2	0
hsa_circ:chr3:58792121-58817615	C3orf67	0	0	-1.67924	0.945529	1	0	0	0	0.0537657	0.0218677	0	0	0	0	0.0236163	0	0	0	5	2	0	0	0	0	2
hsa_circ:chrM:12063-15638	*	0	0	0	0	0	0	0	0	0	0	0	0	0	0	0.0236163	0	0	0	0	0	0	0	0	0	2
hsa_circ:chr17:49067038-49068029	SPAG9	0	0	0	0	0	0	0	0	0.0215063	0.0328016	0	0	0	0	0	0	0	0	2	3	0	0	0	0	0
hsa_circ:chr16:74493580-74517022	GLG1	0	0	0	0	0	0	0	0	0	0	0.0110524	0	0	0	0	0	0	0	0	0	1	0	0	0	0
hsa_circ:chr12:22631247-22646271	KIAA0528	0	0	0	0	0	0.0905865	0	0	0.0430126	0.0328016	0	0	0	0	0	8	0	0	4	3	0	0	0	0	0
hsa_circ:chr2:186618449-186621005	FSIP2	0	0	0	0	0	0	0	0	0.0107531	0	0	0	0	0	0	0	0	0	1	0	0	0	0	0	0
hsa_circ:chr12:121706441-121707384	CAMKK2	0	0	0	0	0	0	0	0	0	0	0	0	0	0	0.0472325	0	0	0	0	0	0	0	0	0	4
hsa_circ:chr4:107114766-107133992	TBCK	0	0	-1.49852	0.800666	1	0.13588	0	0.0464236	0.827992	0.240545	0.0552618	0.0392142	0	0.241945	0.106273	12	0	4	77	22	5	3	0	20	9
hsa_circ:chr13:27643248-27664295	USP12	0	0	-0.730047	0.940994	1	0.10191	0.00973528	0	0.20431	0.14214	0.18789	0.0522857	0	0.0241945	0.0118081	0	0	0	0	0	2	0	0	2	0
hsa_circ:chr11:47380395-47381591	SPI1	0	0	0.940681	0.892771	1	0.0452932	0.068147	0.0232118	0.0537657	0.0328016	0.0884189	0.0653571	0.0229497	0.157264	0.0944651	4	7	2	5	3	8	5	2	13	8
hsa_circ:chr8:69039613-69050752	PREX2	0	0	0	0	0	0.0226466	0	0	0	0	0	0	0	0	0	2	0	0	0	0	0	0	0	0	0
hsa_circ:chr1:197564338-197627499	DENND1B	0	0	0	0	0	0.0226466	0.0486764	0	0.129038	0	0	0	0	0	0	2	5	0	12	0	0	0	0	0	0
hsa_circ:chr2:152872058-152942525	CACNB4	8.58105	7.68853	-0.158447	0.993488	1	8.36793	4.67294	10.0971	7.22611	12.5412	7.27245	13.5681	5.40464	5.41956	6.77787	0	0	0	0	0	0	0	0	0	1
hsa_circ:chr4:76727639-76731692	USO1	0	0	0	0	0	0	0	0	0	0	0	0	0	0.0241945	0	0	0	0	0	0	0	0	0	2	0
hsa_circ:chr6:108543438-108544249	SNX3	0	0	-0.0380824	0.989852	1	0.0113233	0.0389411	0.0116059	0.0645189	0.087471	0.0221047	0.104571	0.0458993	0.0120972	0.0236163	0	0	0	0	1	0	0	0	0	2
hsa_circ:chr1:17734672-17734887	RCC2	1.12116	1.9683	0.811954	0.559443	1	1.74379	0.379676	1.20701	1.23661	1.03872	0.41999	1.99993	2.59331	1.92346	2.9048	2	0	0	0	0	0	0	0	0	0
hsa_circ:chr10:14938845-14939516	SUV39H2	0	0	-0.604305	0.957543	1	0.0905865	0.00973528	0.0580295	0.118285	0.0984049	0.0663142	0.0261428	0.0344245	0.0725834	0.0472325	1	0	0	0	3	1	0	0	0	1
hsa_circ:chr6:75841656-75848677	COL12A1	0	0	0	0	0	0	0	0	0	0.0109339	0	0	0	0	0	0	0	0	0	1	0	0	0	0	0
hsa_circ:chr3:64999021-65011732	*	0	0	-1.04949	0.812663	1	0.237789	0.223912	0.313359	0.591423	0.776305	0.364728	0.326785	0.0344245	0.0967779	0.212546	0	0	0	0	0	1	0	0	0	0
hsa_circ:chr17:39661404-39661636	KRT13	0	0	0	0	0	0	0.00973528	0	0.0107531	0	0	0	0	0	0	0	1	0	1	0	0	0	0	0	0
hsa_circ:chr5:78936674-78945013	PAPD4	0	0	0.169919	0.993753	1	0	0	0	0.0107531	0	0	0	0	0.0120972	0	0	0	0	1	0	0	0	0	1	0
hsa_circ:chr15:30018985-30034985	TJP1	0	0	0	0	0	0	0.0389411	0	0	0	0	0	0	0	0	0	4	0	0	0	0	0	0	0	0
hsa_circ:chr2:9083316-9127890	MBOAT2	0	0	-2.44726	0.806872	1	0.16985	0.0292059	0	0.20431	0.153074	0.0663142	0	0	0.0120972	0.0236163	15	3	0	19	14	6	0	0	1	2
hsa_circ:chr8:144391579-144408514	TOP1MT	0	0	0.300854	0.839031	1	0.803955	0.652264	0.870443	0.795733	0.448289	0.961555	0.797356	0.413094	0.774223	1.4524	0	2	0	0	0	0	0	0	0	0
hsa_circ:chr6:42579909-42582916	UBR2	0	0	0	0	0	0.0226466	0	0	0.0537657	0	0	0	0	0	0	2	0	0	5	0	0	0	0	0	0
hsa_circ:chr1:227672212-227672376	*	0	0	-0.810396	0.953037	1	0.10191	0.0389411	0.0116059	0.0215063	0.0546694	0	0.0261428	0.0803238	0.0120972	0.0118081	0	2	0	0	0	0	0	0	0	0
hsa_circ:chr2:238881734-238882418	UBE2F-SCLY	0	0	0.680506	0.953387	1	0.0452932	0	0.0116059	0.0107531	0.0109339	0	0.0784285	0	0.0120972	0.0354244	3	0	0	0	1	0	4	0	0	3
hsa_circ:chr7:127950833-127955073	RBM28	0	0	0	0	0	0	0.00973528	0	0	0.0765371	0	0	0	0	0	0	1	0	0	7	0	0	0	0	0
hsa_circ:chr11:66288741-66294393	BBS1	0	0	-0.521874	0.971054	1	0.0566165	0.0584117	0.0116059	0.0860252	0.0437355	0.0663142	0.0653571	0.0114748	0	0.0354244	0	0	0	1	0	0	0	0	0	0
hsa_circ:chr3:196648578-196657839	SENP5	0	0	0.991676	0.858295	1	0.0679399	0.0486764	0.104453	0.0430126	0.087471	0.132628	0.0784285	0.0458993	0.21775	0.224355	0	0	0	0	0	0	0	0	4	0
hsa_circ:chr1:59797515-59812070	FGGY	0	0	-0.700807	0.824702	1	0.622782	0.545176	0.696354	1.00004	1.65101	0.519461	1.16336	0.401619	0.362917	0.330628	0	0	0	11	0	0	3	0	2	0
hsa_circ:chr2:172563797-172571953	DYNC1I2	0	0	-1.06292	0.930015	1	0.147203	0.00973528	0	0.075272	0.0546694	0	0.0653571	0.0114748	0.0604862	0	6	0	0	0	0	0	0	0	2	0
hsa_circ:chr3:100000586-100018175	TBC1D23	0	0	0	0	0	0	0	0	0.0215063	0	0	0	0	0	0	0	0	0	2	0	0	0	0	0	0
hsa_circ:chr17:79683082-79683837	SLC25A10	0	0	0.166022	0.905052	1	0.532196	0.204441	1.02132	0.516151	0.284281	0.2321	0.366	0.539317	0.871001	0.861994	0	0	0	1	0	0	0	0	0	0
hsa_circ:chr5:156915273-156916194	ADAM19	0	0	-0.153381	0.997856	1	0.566165	0.331	0.162483	0.150544	0.120273	0.309466	0.418285	0.0229497	0.362917	0.082657	0	0	0	0	0	2	0	0	0	0
hsa_circ:chr13:103441362-103449359	KDELC1	0	0	-0.263731	0.983475	1	0.20382	0.331	0.104453	0.0860252	0.262413	0.18789	0.248357	0.160648	0.0604862	0.165314	0	0	0	0	0	0	0	0	0	4
hsa_circ:chrUn_gl000220:118689-161430	RNA45S5	0	0	0	0	0	0	0	0	0	0	0	0	0.0229497	0	0	0	0	0	0	0	0	0	2	0	0
hsa_circ:chr10:6268155-6268328	PFKFB3	0	0	0.39861	0.8985	1	0.351023	0.126559	0.104453	0.150544	0.19681	0.475251	0.117643	0.0573741	0.338723	0.236163	0	0	0	0	0	0	0	0	2	0
hsa_circ:chr4:68536188-68547931	UBA6	0	0	-1.12684	0.949289	1	0.0792632	0	0.0116059	0.0322594	0.0109339	0.0110524	0.0261428	0	0.0241945	0	0	0	0	1	0	0	0	0	0	0
hsa_circ:chr22:29682912-29688595	EWSR1	1.33686	1.43435	0.101549	0.878044	1	2.00423	1.11956	0.916867	1.44092	1.20273	1.72417	1.24178	1.31961	1.19763	1.68856	4	0	0	0	0	0	0	0	1	0
hsa_circ:chr7:138957068-138958820	UBN2	0	0	0.00777085	0.988287	1	0.0566165	0.0292059	0	0.0322594	0.0328016	0.0663142	0.0261428	0.0229497	0.0362917	0	0	1	0	0	0	0	0	0	2	0
hsa_circ:chr4:143159017-143235915	INPP4B	0	0	0.106228	0.992927	1	0	0	0	0.0215063	0	0.0110524	0	0	0.0120972	0	0	0	0	1	0	0	0	0	0	0
hsa_circ:chr3:55738890-55739052	ERC2	0	0	-0.97622	0.945676	1	0	0.0292059	0.0348177	0.0537657	0.087471	0.0552618	0.0130714	0	0.0241945	0.0118081	0	0	1	0	0	0	0	0	0	0
hsa_circ:chr1:39152633-39153152	*	0	0	-0.0243758	0.97853	1	0.215143	0.0584117	0.0464236	0.225816	0.229611	0.132628	0.287571	0.0573741	0.0604862	0.224355	1	0	0	0	0	0	0	0	0	0
hsa_circ:chr11:64846825-64847259	CDCA5	0	0	1.2937	0.672807	1	0.373669	0.146029	0.301754	0.193557	0.0984049	0.254204	0.928071	0.33277	0.423403	0.791145	0	1	0	0	0	0	0	0	0	0
hsa_circ:chr2:97399256-97400263	LMAN2L	0	0	0.95395	0.95028	1	0	0	0.0464236	0	0	0.0663142	0	0	0	0.0236163	0	0	4	0	0	6	0	0	0	2
hsa_circ:chrY:15409587-15414871	UTY	0	0	0	0	0	0	0	0	0	0	0.0110524	0	0	0	0	0	0	0	0	0	1	0	0	0	0
hsa_circ:chr13:50092154-50096243	PHF11	0	0	-1.34623	0.943423	1	0.0226466	0.0194706	0.0232118	0.0322594	0.0218677	0.0221047	0.0130714	0	0	0.0118081	1	0	0	0	0	0	0	0	0	0
hsa_circ:chr5:37157415-37158447	C5orf42	0	0	-1.08221	0.933844	1	0	0.0194706	0	0.107531	0.120273	0.0221047	0.0130714	0.0458993	0.0120972	0.0236163	0	1	0	2	0	0	0	0	0	0
hsa_circ:chr3:142183939-142186910	ATR	0	0	-1.36071	0.935186	1	0.0679399	0.00973528	0	0.0215063	0.0546694	0	0	0	0.0362917	0.0236163	6	1	0	2	5	0	0	0	3	2
hsa_circ:chr7:95813589-95838289	SLC25A13	0	0	-1.03494	0.980834	1	0.0226466	0	0	0	0	0.0110524	0	0	0	0	2	0	0	0	0	1	0	0	0	0
hsa_circ:chr20:55867837-55867999	*	0	0	0.826376	0.911868	1	0.0226466	0.0292059	0.0232118	0.0322594	0.087471	0.0884189	0.0784285	0	0.0604862	0.118081	0	0	0	0	0	2	0	0	0	0
hsa_circ:chr20:58318162-58381249	PHACTR3	0	0	-0.224263	0.987494	1	0.181173	0.311529	0.324965	0.322594	0.393619	0.198942	0.339857	0.344245	0.205653	0.224355	0	0	0	0	2	0	0	0	0	0
hsa_circ:chr10:126763312-126811437	CTBP2	0	0	0	0	0	0	0	0	0	0	0	0	0	0.0241945	0	0	0	0	0	0	0	0	0	2	0
hsa_circ:chr7:6036957-6045662	PMS2	0	0	0	0	0	0	0	0	0.0107531	0	0	0	0	0	0	0	0	0	1	0	0	0	0	0	0
hsa_circ:chr16:15405935-15406111	*	0	0	1.30127	0.835838	1	0.0566165	0.0876176	0.0116059	0.0322594	0.0765371	0.0773665	0.143786	0.0344245	0.290334	0.106273	0	0	0	0	0	0	0	0	1	0
hsa_circ:chr2:20453583-20463221	PUM2	0	0	0	0	0	0	0	0	0	0.0328016	0	0	0	0	0	0	0	0	0	3	0	0	0	0	0
hsa_circ:chr3:15609351-15613276	HACL1	0	0	0	0	0	0	0	0	0.0430126	0	0	0	0	0	0	0	0	0	4	0	0	0	0	0	0
hsa_circ:chr10:102265118-102266177	SEC31B	0	0	-1.15654	0.804376	1	0.554842	0.340735	0.266936	0.333348	0.437355	0.176838	0.313714	0.160648	0.145167	0.0708488	3	1	0	0	0	0	0	0	0	0
hsa_circ:chr13:53000067-53007883	VPS36	0	0	-2.22358	0.873713	1	0.16985	0	0	0.0430126	0.0546694	0.0442094	0.0130714	0	0	0	4	0	0	0	1	0	0	0	0	0
hsa_circ:chr13:95813443-95816772	ABCC4	0	0	0	0	0	0	0	0	0	0.0218677	0	0	0	0	0	0	0	0	0	2	0	0	0	0	0
hsa_circ:chr9:135564772-135565051	GTF3C4	0	0	-0.0425496	0.985032	1	0.0679399	0.136294	0.0464236	0.075272	0.174942	0.0994712	0.0130714	0.160648	0.0241945	0.18893	2	0	0	0	0	0	0	0	0	0
hsa_circ:chr13:73649992-73650407	KLF5	3.51978	2.02989	-0.794081	0.613489	1	6.06929	0.593852	0.974896	8.45197	1.50887	0.486304	1.21564	1.18191	1.63313	5.63248	0	0	0	1	0	0	0	0	0	0
hsa_circ:chr17:40474303-40475643	STAT3	0	0	0	0	0	0.0113233	0	0	0	0	0	0	0	0	0	1	0	0	0	0	0	0	0	0	0
hsa_circ:chr17:19720062-19729499	ULK2	0	0	-1.53052	0.931504	1	0	0	0	0.139791	0	0	0	0	0.048389	0	0	0	0	13	0	0	0	0	4	0
hsa_circ:chr17:15449099-15457143	FAM18B2	0	0	-1.48958	0.966982	1	0.0339699	0	0	0	0	0	0	0	0.0120972	0	3	0	0	0	0	0	0	0	1	0
hsa_circ:chr8:92109267-92115072	LRRC69	0	0	0	0	0	0	0	0	0	0	0	0.0261428	0	0.0120972	0	0	0	0	0	0	0	2	0	1	0
hsa_circ:chr12:112654096-112666615	HECTD4	0	0	0	0	0	0	0	0	0	0	0	0	0	0.0604862	0	0	0	0	0	0	0	0	0	5	0
hsa_circ:chr5:130590788-130598631	*	0	0	-0.461212	0.940132	1	0.305729	0.175235	0.25533	0.440879	0.382686	0.287361	0.313714	0.068849	0.108875	0.354244	0	0	0	0	0	1	0	0	0	0
hsa_circ:chr15:43322142-43328477	UBR1	0	0	-0.142124	0.998623	1	0	0.00973528	0.0464236	0.0215063	0.0546694	0.0221047	0.0261428	0.0114748	0.048389	0.0118081	0	0	0	0	0	0	0	0	2	0
hsa_circ:chr9:32408512-32421025	ACO1	0	0	-0.497496	0.922495	1	0.430286	0.321264	0.441024	0.365607	0.546694	0.497356	0.405214	0.149173	0.0967779	0.342436	0	4	0	0	0	0	0	0	0	0
hsa_circ:chr14:87050209-87050763	*	0	0	0.0834247	0.959764	1	0.0905865	0.146029	0.1973	0.0645189	0.33895	0.0331571	0.418285	0.137698	0.120972	0.177122	0	1	0	0	0	0	0	0	0	0
hsa_circ:chr8:71550050-71556478	LACTB2	0	0	0	0	0	0.0339699	0	0	0.0322594	0	0	0	0	0	0	3	0	0	2	0	0	0	0	0	0
hsa_circ:chr2:32312564-32341281	SPAST	0	0	0	0	0	0.0113233	0	0	0	0	0	0	0	0	0	1	0	0	0	0	0	0	0	0	0
hsa_circ:chr13:114320600-114320766	*	0	0	0	0	0	0	0	0	0	0	0	0	0	0	0.0118081	0	0	0	0	0	0	0	0	0	1
hsa_circ:chr15:35207239-35231014	AQR	0	0	0	0	0	0	0	0	0	0.0109339	0	0	0	0	0	0	0	0	0	1	0	0	0	0	0
hsa_circ:chr13:31232499-31232743	USPL1	0	0	0.278625	0.96278	1	0.10191	0	0	0.107531	0	0.0663142	0.0261428	0.137698	0.0120972	0.0118081	2	0	0	0	0	0	0	0	0	0
hsa_circ:chr9:3270371-3271118	RFX3	0	0	0	0	0	0	0	0	0.0215063	0	0	0	0	0	0	0	0	0	2	0	0	0	0	0	0
hsa_circ:chr8:17507355-17513574	MTUS1	0	0	-2.84215	0.915796	1	0	0	0	0.0430126	0.0437355	0	0	0	0.0120972	0	0	0	0	4	4	0	0	0	1	0
hsa_circ:chr13:42481722-42486304	VWA8	0	0	0.0234982	0.979012	1	0	0.0778823	0.0232118	0.161297	0.14214	0.0773665	0	0	0.13307	0.200738	0	8	2	15	13	7	0	0	11	17
hsa_circ:chr11:35218293-35231601	CD44	0	0	0	0	0	0	0.00973528	0	0	0	0	0	0	0	0	0	1	0	0	0	0	0	0	0	0
hsa_circ:chr1:61553821-61578015	NFIA	2.40427	1.59217	-0.594605	0.767793	1	2.23069	1.49923	2.23994	2.30117	3.75032	2.54204	2.03914	1.34255	0.750029	1.28709	0	0	0	2	0	0	0	1	0	0
hsa_circ:chr13:114757961-114766408	RASA3	0	0	0.410514	0.909208	1	0.0679399	0.0486764	0.0696354	0.0967783	0.426421	0.209995	0.117643	0.0344245	0.0967779	0.484134	0	0	0	0	1	0	0	0	0	0
hsa_circ:chr3:185318553-185329533	SENP2	0	0	0	0	0	0	0	0	0	0	0	0	0	0.0120972	0	0	0	0	0	0	0	0	0	1	0
hsa_circ:chr8:107619563-107619785	OXR1	0	0	0	0	0	0	0	0	0	0	0	0	0	0	0.0118081	0	0	0	0	0	0	0	0	0	1
hsa_circ:chr11:66113312-66113517	B3GNT1	0	0	-0.835226	0.937685	1	0.113233	0.0876176	0.0464236	0.0967783	0.0328016	0.0442094	0.0392142	0.0917986	0.0241945	0.0118081	0	1	0	0	0	0	0	0	0	0
hsa_circ:chr3:128507757-128526514	RAB7A	0	1.11229	0.380356	0.79194	1	0.962481	0.282323	1.13738	0.720461	1.16992	1.4147	1.3725	0.986835	0.677445	1.10996	0	0	0	0	1	0	0	0	0	0
hsa_circ:chr1:29532553-29533417	MECR	0	0	-0.389617	0.968694	1	0.0905865	0.0292059	0.232118	0.129038	0.240545	0.0221047	0.196071	0.0229497	0.108875	0.200738	0	0	0	0	0	0	0	0	2	0
hsa_circ:chr11:118997210-118997835	HINFP	0	0	0.198973	0.943125	1	0.317053	0.0584117	0.0812413	0.225816	0.0656032	0.154733	0.196071	0.172122	0.21775	0.118081	0	0	0	2	0	0	0	0	3	0
hsa_circ:chr3:67231084-67287995	MIR4272	5.48124	3.72029	-0.559088	0.680661	1	6.11459	3.88438	4.60754	4.78515	8.01453	5.02882	6.52264	1.88187	1.81459	3.35351	0	2	0	0	0	0	0	0	0	0
hsa_circ:chr7:44875128-44882953	H2AFV	0	0	0.590195	0.750801	1	0.509549	1.1877	0.394601	0.569917	0.33895	0.93945	0.771214	0.711439	1.20972	0.88561	0	0	0	0	0	0	0	0	2	0
hsa_circ:chr15:50741597-50751359	USP8	0	0	0	0	0	0	0	0	0	0	0	0.0261428	0.0229497	0	0	0	0	0	0	0	0	2	2	0	0
hsa_circ:chr19:17273160-17283772	MYO9B	0	0	0	0	0	0	0	0	0.0107531	0	0	0	0	0	0	0	0	0	1	0	0	0	0	0	0
hsa_circ:chr8:97332474-97343323	PTDSS1	0	0	0	0	0	0	0	0.0232118	0	0	0	0	0	0	0	0	0	2	0	0	0	0	0	0	0
hsa_circ:chr2:228147081-228149061	COL4A3	0	0	0	0	0	0	0	0	0	0	0	0	0	0.0120972	0	0	0	0	0	0	0	0	0	1	0
hsa_circ:chr10:93608140-93611093	TNKS2	0	0	-1.32485	0.915832	1	0.158526	0.0389411	0	0.075272	0	0	0	0	0.108875	0	14	4	0	7	0	0	0	0	9	0
hsa_circ:chr1:31447498-31468067	PUM1	0	0	0.169919	0.991165	1	0	0	0	0.0215063	0	0	0	0	0.0241945	0	0	0	0	2	0	0	0	0	2	0
hsa_circ:chr2:168996799-169038600	STK39	0	0	0	0	0	0.0113233	0	0	0.0107531	0	0	0	0	0	0	1	0	0	1	0	0	0	0	0	0
hsa_circ:chr12:51173923-51203372	ATF1	0	0	-1.65295	0.832143	1	0.283083	0.107088	0	0.236569	0.120273	0.0221047	0	0	0.120972	0.0944651	25	11	0	22	11	2	0	0	10	8
hsa_circ:chr19:33392151-33392318	CEP89	0	0	0	0	0	0.0113233	0	0	0	0	0	0	0	0	0	1	0	0	0	0	0	0	0	0	0
hsa_circ:chr11:66583524-66605916	C11orf80	0	0	-0.0838873	0.982383	1	0.237789	0.292059	0.475842	0.247322	0.360818	0.243152	0.522857	0.206547	0.290334	0.259779	0	0	0	0	0	2	0	0	0	0
hsa_circ:chr8:95683676-95705055	ESRP1	0	0	0.317561	0.952184	1	0.0452932	0.068147	0.0232118	0.0860252	0.0656032	0.0663142	0.104571	0.068849	0.0604862	0.0590407	0	0	0	2	0	0	0	0	0	0
hsa_circ:chr2:10430536-10430859	*	0	0	1.29829	0.808478	1	0.0566165	0.0194706	0.0928473	0.107531	0.087471	0.143681	0.248357	0.252446	0.108875	0.141698	0	0	0	0	0	2	0	0	0	0
hsa_circ:chr15:28900641-28900837	HERC2P9	0	0	-1.18434	0.888478	1	0	0.0292059	0.174089	0.290335	0.0984049	0.0110524	0.0130714	0.0917986	0.120972	0.0236163	0	0	0	2	0	0	0	0	0	0
hsa_circ:chr20:34692718-34713449	EPB41L1	1.50695	1.33075	-0.179389	0.992964	1	1.58526	0.525705	2.29797	1.3764	1.74942	0.994712	1.51628	1.3655	0.592765	2.18451	0	0	0	0	0	0	0	0	1	2
hsa_circ:chr5:64096075-64100213	CWC27	0	0	0	0	0	0.0566165	0	0	0.0967783	0	0	0	0	0	0	5	0	0	9	0	0	0	0	0	0
hsa_circ:chr7:29966068-29976337	SCRN1	0	0	-0.431524	0.984419	1	0.0226466	0.0194706	0	0.0430126	0.0437355	0.0110524	0.0130714	0	0.0241945	0.0472325	2	2	0	4	4	1	1	0	2	4
hsa_circ:chr9:113771428-113773970	LPAR1	0	0	-1.44998	0.947356	1	0.0905865	0	0	0	0	0.0331571	0	0	0	0	8	0	0	0	0	3	0	0	0	0
hsa_circ:chr7:74474400-74486583	WBSCR16	0	0	-1.12948	0.968241	1	0.0113233	0.0194706	0	0.0215063	0	0	0	0	0.0120972	0.0118081	1	2	0	2	0	0	0	0	1	1
hsa_circ:chr13:100959446-101020828	PCCA	0	0	-2.24855	0.849082	1	0.237789	0	0	0.139791	0	0.0552618	0	0	0.0241945	0	21	0	0	13	0	5	0	0	2	0
hsa_circ:chr1:233372002-233372726	PCNXL2	0	0	0.469855	0.930686	1	0.0566165	0.0584117	0.0116059	0.129038	0.0765371	0.0663142	0.130714	0.0458993	0.193556	0.0236163	0	3	0	0	0	0	1	0	0	0
hsa_circ:chr1:7559072-7559832	CAMTA1	0	0	1.44709	0.894554	1	0.0226466	0.0292059	0.0116059	0.0107531	0.0109339	0.0552618	0.0261428	0.114748	0.0241945	0.0118081	0	0	0	0	0	0	0	0	0	1
hsa_circ:chr10:71142243-71146174	HK1	0	0	-2.20694	0.888305	1	0.0792632	0.0778823	0	0.0430126	0.0109339	0.0221047	0	0	0	0.0236163	7	8	0	4	1	2	0	0	0	2
hsa_circ:chr1:15956820-15978390	DDI2	0	0	-3.1366	0.864929	1	0	0.126559	0	0.075272	0	0	0	0.0229497	0	0	0	13	0	7	0	0	0	2	0	0
hsa_circ:chr16:28177829-28181230	XPO6	0	0	0	0	0	0	0	0	0.150544	0	0	0	0	0	0	0	0	0	14	0	0	0	0	0	0
hsa_circ:chr15:89743606-89743683	ABHD2	0	0	0.766588	0.797701	1	0.226466	0.126559	0.139271	0.354854	0.360818	0.243152	0.156857	1.27371	0.145167	0.236163	0	0	0	0	0	0	0	1	0	0
hsa_circ:chr17:61829300-61830427	CCDC47	0	0	-1.43293	0.877611	1	0.113233	0.194706	0	0.0967783	0.0984049	0.0442094	0.0261428	0.0917986	0.0241945	0	0	0	0	0	0	2	0	0	0	0
hsa_circ:chr8:144661949-144669022	EEF1D	18.4062	16.5412	-0.154131	0.983399	1	15.864	17.1925	22.8868	17.8502	18.2377	23.8399	13.3851	7.56191	15.4482	22.4709	0	0	0	0	0	0	2	0	8	0
hsa_circ:chr10:88827820-88852411	GLUD1	0	0	0	0	0	0	0	0	0.0215063	0	0	0	0	0	0	0	0	0	1	0	0	0	0	0	0
hsa_circ:chr17:40865227-40876442	EZH1	0	0	0	0	0	0.0113233	0	0	0	0	0	0	0	0	0	1	0	0	0	0	0	0	0	0	0
hsa_circ:chr2:16910535-16910690	*	0	0	-0.988889	0.943662	1	0.0113233	0.0584117	0.0696354	0.0537657	0.0218677	0.0110524	0.0261428	0	0.0120972	0.0590407	0	0	0	0	0	0	0	0	0	1
hsa_circ:chr1:183470266-183477317	SMG7	0	0	-0.261303	0.974209	1	0.543519	0.243382	0.51066	0.40862	0.82004	0.475251	0.640499	0.493418	0.108875	0.389669	2	0	0	0	0	0	0	0	0	0
hsa_circ:chr15:75144410-75146990	SCAMP2	0	0	-0.813501	0.870094	1	0.430286	0.408882	0.104453	0.279582	0.524826	0.353675	0.143786	0.0573741	0.120972	0.31882	0	0	0	1	0	0	0	0	0	0
hsa_circ:chr15:62315610-62327251	VPS13C	0	0	-0.680432	0.927427	1	0.16985	0.0389411	0.0232118	0.193557	0.393619	0.209995	0.0261428	0.0114748	0.157264	0.106273	0	0	0	9	9	2	0	0	0	0
hsa_circ:chr1:162496134-162496361	UHMK1	0	0	1.57591	0.883579	1	0	0.0292059	0.0232118	0	0.0328016	0.0110524	0.0914999	0.068849	0	0.082657	0	0	2	0	0	0	0	0	0	0
hsa_circ:chr2:225360549-225365204	CUL3	0	0	0	0	0	0.0905865	0	0	0	0	0	0	0	0	0	8	0	0	0	0	0	0	0	0	0
hsa_circ:chr10:102296168-102296418	HIF1AN	0	0	0	0	0	0	0	0	0.0215063	0	0	0	0	0	0	0	0	0	2	0	0	0	0	0	0
hsa_circ:chr13:20600752-20637111	ZMYM2	0	0	0	0	0	0	0	0	0.0322594	0	0	0	0	0	0	0	0	0	3	0	0	0	0	0	0
hsa_circ:chrX:143116955-143117139	*	0	0	-2.71461	0.890543	1	0.0566165	0	0	0	0.0984049	0	0	0	0	0.0236163	1	0	0	0	0	0	0	0	0	0
hsa_circ:chr22:19379624-19385610	HIRA	0	0	0.262073	0.905501	1	0.430286	0.214176	0.208906	0.322594	0.295215	0.497356	0.2745	0.321295	0.411306	0.259779	0	0	0	1	0	0	0	0	0	0
hsa_circ:chr7:18684294-18688306	HDAC9	0	0	0.110977	0.994864	1	0	0	0	0	0.0109339	0	0	0	0	0.0118081	0	0	0	0	1	0	0	0	0	1
hsa_circ:chr11:77830228-77832220	ALG8	0	0	0	0	0	0	0	0	0	0.0109339	0	0	0	0	0	0	0	0	0	1	0	0	0	0	0
hsa_circ:chr6:17669524-17669777	NUP153	0	0	1.59852	0.938807	1	0.0226466	0	0	0	0	0.0331571	0	0	0	0.0354244	2	0	0	0	0	3	0	0	0	3
hsa_circ:chr2:215609791-215646233	BARD1	0	0	0	0	0	0	0	0	0	0	0	0	0	0.0362917	0	0	0	0	0	0	0	0	0	3	0
hsa_circ:chr17:36927267-36934053	PIP4K2B	0	0	0	0	0	0	0	0	0	0	0	0	0	0	0.0236163	0	0	0	0	0	0	0	0	0	2
hsa_circ:chr8:42296968-42302280	SLC20A2	0	0	0.383085	0.974205	1	0	0.00973528	0	0.0537657	0	0	0	0.0344245	0.048389	0	0	1	0	5	0	0	0	3	4	0
hsa_circ:chr6:47220992-47254331	TNFRSF21	0	0	-0.0896185	0.978324	1	0.611459	0.603588	0.104453	0.709708	0.809107	0.674194	0.562071	0.149173	0.278237	1.00369	8	3	0	6	4	0	0	0	2	0
hsa_circ:chr10:16775978-16796988	RSU1	0	0	0	0	0	0	0	0	0	0	0.0221047	0	0	0	0	0	0	0	0	0	2	0	0	0	0
hsa_circ:chrUn_gl000220:114784-158545	RNA45S5	0	0	0	0	0	0	0	0	0	0	0	0	0.0344245	0	0	0	0	0	0	0	0	0	3	0	0
hsa_circ:chr2:32696082-32702651	BIRC6	0	0	0	0	0	0	0	0	0	0	0	0	0	0.0120972	0	0	0	0	0	0	0	0	0	1	0
hsa_circ:chr8:28704264-28717080	INTS9	0	0	0	0	0	0	0	0	0	0	0.0221047	0	0	0	0.0472325	0	0	0	0	0	2	0	0	0	4
hsa_circ:chr10:12039671-12056183	UPF2	0	0	-1.73503	0.837162	1	0.226466	0	0	0.225816	0.19681	0	0.0392142	0.0114748	0.108875	0.0354244	20	0	0	21	18	0	3	1	9	3
hsa_circ:chr1:206668474-206669917	IKBKE	0	0	0.190216	0.891521	1	0.769985	0.418617	0.487448	0.623683	0.579495	0.674194	0.379071	0.298346	0.362917	1.57048	0	0	0	0	0	0	0	0	1	0
hsa_circ:chr18:43319128-43319627	SLC14A1	0	0	-2.47522	0.932585	1	0.0226466	0	0	0.0430126	0	0	0	0	0	0.0118081	2	0	0	4	0	0	0	0	0	1
hsa_circ:chr17:53068186-53078244	STXBP4	0	0	-1.95289	0.882917	1	0	0.0486764	0	0.0645189	0.164008	0.0110524	0.0130714	0.0114748	0.0241945	0.0118081	0	0	0	0	2	0	0	0	0	0
hsa_circ:chr10:63810647-63829556	ARID5B	0	0	0.0711248	0.975308	1	0.0905865	0.068147	0.104453	0.0107531	0.0765371	0.165785	0.0130714	0.0458993	0.0725834	0.0708488	0	0	0	0	0	3	0	0	0	0
hsa_circ:chr20:45797787-45809584	EYA2	0	0	0	0	0	0.0452932	0	0	0	0	0	0	0	0	0	4	0	0	0	0	0	0	0	0	0
hsa_circ:chrX:10077818-10078060	WWC3	0	0	0	0	0	0	0	0	0	0	0	0	0	0.0241945	0	0	0	0	0	0	0	0	0	2	0
hsa_circ:chr19:55505637-55508855	NLRP2	0	0	-1.06347	0.898148	1	0.0792632	0.0973528	0.139271	0.139791	0.153074	0.0552618	0.117643	0	0.0120972	0.106273	0	0	0	0	0	0	0	0	0	1
hsa_circ:chr16:84520237-84531717	KIAA1609	0	0	0	0	0	0	0	0	0.0430126	0	0	0	0	0	0	0	0	0	4	0	0	0	0	0	0
hsa_circ:chr6:131908849-131911582	MED23	0	0	-0.94856	0.92415	1	0.0679399	0.00973528	0.0348177	0.247322	0.0656032	0.0221047	0.104571	0.0344245	0.0120972	0.0472325	0	0	0	2	0	0	0	0	0	0
hsa_circ:chr10:104359190-104377185	SUFU	0	0	-0.580268	0.922544	1	0.271759	0.321264	0.232118	0.333348	0.229611	0.386833	0.248357	0.137698	0.0846807	0.0708488	1	0	0	0	0	0	0	0	0	0
hsa_circ:chr22:33257189-33257448	TIMP3	0	0	-0.88179	0.830359	1	0.362346	0.272588	0.940078	0.677448	0.262413	0.486304	0.143786	0.436043	0.145167	0.153506	0	0	0	2	0	0	0	0	0	0
hsa_circ:chr10:123298106-123325218	FGFR2	1.07599	0	-1.92943	0.520286	1	0.396316	0.399147	0.174089	3.01088	1.39954	0.309466	0.0261428	0.172122	0.798418	0.106273	35	41	15	280	128	28	2	15	66	9
hsa_circ:chr3:136082208-136088124	STAG1	0	0	0	0	0	0	0	0	0	0	0	0	0	0.0241945	0	0	0	0	0	0	0	0	0	2	0
hsa_circ:chr6:6167691-6197559	F13A1	0	0	0	0	0	0.0452932	0	0	0	0	0	0	0	0	0	4	0	0	0	0	0	0	0	0	0
hsa_circ:chr12:14576843-14578407	ATF7IP	0	0	-0.32286	0.962594	1	0.464256	0.175235	0.220512	0.483892	0.688834	0.56367	0.366	0.240971	0.241945	0.212546	0	0	0	2	1	0	0	0	0	0
hsa_circ:chr16:69189774-69201088	CIRH1A	0	0	-1.87805	0.838609	1	0.226466	0	0	0.161297	0.174942	0.0442094	0	0	0.108875	0	20	0	0	15	16	4	0	0	9	0
hsa_circ:chr3:31578790-31621588	STT3B	3.53613	2.78832	-0.342775	0.876699	1	2.72892	2.41435	2.77381	3.9249	5.83869	2.64151	4.71878	2.19169	1.85088	2.53875	0	0	0	0	2	0	0	0	0	0
hsa_circ:chr14:24434971-24435626	DHRS4	0	0	0	0	0	0	0	0	0.0107531	0	0	0	0	0	0	0	0	0	1	0	0	0	0	0	0
hsa_circ:chr17:43159234-43164020	NMT1	0	0	0.373687	0.830712	1	0.736015	0.204441	0.800808	0.37636	0.765371	0.408937	1.15028	0.66554	0.459695	1.05092	0	0	4	0	0	0	0	0	0	0
hsa_circ:chrUn_gl000220:107685-118774	RNA45S5	0	0	0	0	0	0	0	0	0	0	0	0	0.0229497	0	0	0	0	0	0	0	0	0	2	0	0
hsa_circ:chr6:105291098-105298871	HACE1	0	0	0	0	0	0	0	0	0.0967783	0	0	0	0	0	0	0	0	0	9	0	0	0	0	0	0
hsa_circ:chr7:67353814-67355928	*	0	0	1.35317	0.587451	1	0.237789	0.496499	0.417813	0.247322	0.262413	0.37578	1.07186	1.26223	0.520181	1.0155	0	0	0	0	0	0	0	0	0	1
hsa_circ:chr7:127326667-127335002	SND1	0	0	0	0	0	0	0	0	0	0	0	0	0	0	0.0118081	0	0	0	0	0	0	0	0	0	1
hsa_circ:chr16:12220490-12223615	SNX29	0	0	0	0	0	0	0	0.0464236	0	0	0	0	0	0	0	0	0	4	0	0	0	0	0	0	0
hsa_circ:chrX:10031485-10062321	WWC3	0	0	0	0	0	0.0226466	0	0	0.0430126	0	0	0	0	0	0	2	0	0	4	0	0	0	0	0	0
hsa_circ:chr2:105890001-105892160	TGFBRAP1	0	0	0	0	0	0.0226466	0	0	0	0	0	0	0	0	0	2	0	0	0	0	0	0	0	0	0
hsa_circ:chrX:135293005-135293211	FHL1	0	0	0.0029762	0.985306	1	0.10191	0.0292059	0.0116059	0.0215063	0.087471	0.121576	0.0130714	0.0573741	0.048389	0.0118081	0	0	0	0	0	0	0	0	2	0
hsa_circ:chr12:30826924-30827687	IPO8	0	0	0	0	0	0.0566165	0	0.0116059	0	0	0	0	0	0	0	5	0	1	0	0	0	0	0	0	0
hsa_circ:chr9:95030456-95032265	IARS	0	0	0.120457	0.984607	1	0	0	0.0696354	0	0.0218677	0.0994712	0	0	0	0	0	0	6	0	2	9	0	0	0	0
hsa_circ:chr2:169541801-169551561	CERS6	0	0	0	0	0	0	0	0	0.0215063	0	0	0	0	0	0	0	0	0	2	0	0	0	0	0	0
hsa_circ:chr20:60861639-60864386	OSBPL2	0	0	1.18254	0.875788	1	0	0.0389411	0.0812413	0	0.0656032	0	0.0130714	0.160648	0	0.247971	0	4	7	0	6	0	1	14	0	21
hsa_circ:chr7:6785719-6786836	PMS2CL	0	0	-0.760132	0.986915	1	0	0.00973528	0	0.0107531	0	0	0	0	0.0120972	0	0	1	0	1	0	0	0	0	1	0
hsa_circ:chr8:62494112-62498143	ASPH	0	0	-0.222456	0.986171	1	0.543519	0.369941	0.243724	0.387113	0.448289	0.221047	0.666642	0.0229497	0.254042	0.543174	0	0	0	0	0	0	0	0	1	0
hsa_circ:chr17:49233012-49238633	NME1-NME2	0	0	0	0	0	0.0113233	0	0	0	0	0	0	0	0	0	1	0	0	0	0	0	0	0	0	0
hsa_circ:chr5:134018063-134033747	SEC24A	0	0	0	0	0	0	0	0	0.0430126	0	0	0	0	0	0	0	0	0	4	0	0	0	0	0	0
hsa_circ:chr15:45709509-45710880	SPATA5L1	0	0	0	0	0	0	0	0	0	0	0.0221047	0	0	0	0	0	0	0	0	0	2	0	0	0	0
hsa_circ:chr3:15609351-15610093	HACL1	0	0	0	0	0	0	0	0	0.0215063	0	0	0	0	0	0	0	0	0	2	0	0	0	0	0	0
hsa_circ:chr8:120805606-120814265	TAF2	0	0	-0.79972	0.955954	1	0.0452932	0	0	0.129038	0.0328016	0.0221047	0.0130714	0	0.048389	0.0354244	0	0	0	4	0	0	0	0	0	0
hsa_circ:chr3:39104541-39111235	WDR48	0	0	-0.301736	0.981612	1	0.13588	0.0778823	0.0232118	0.225816	0.185876	0.243152	0.104571	0.0114748	0.0725834	0.0944651	2	0	0	0	0	0	0	0	0	0
hsa_circ:chr14:75600986-75601333	TMED10	0	0	-0.657196	0.929717	1	0.147203	0.175235	0.0580295	0.247322	0.207744	0.121576	0.0522857	0.0803238	0.169361	0.106273	0	0	0	2	0	0	0	0	0	0
hsa_circ:chr1:150804294-150804875	ARNT	0	0	0	0	0	0	0.00973528	0	0	0	0	0	0	0	0	0	1	0	0	0	0	0	0	0	0
hsa_circ:chr14:39620950-39627606	TRAPPC6B	0	0	0.321497	0.976601	1	0	0.00973528	0.0580295	0	0	0	0	0	0.0846807	0	0	1	5	0	0	0	0	0	7	0
hsa_circ:chr11:64799640-64800023	ARL2-SNX15	0	0	-0.511917	0.922291	1	0.464256	0.272588	0.371389	0.430126	0.415487	0.276309	0.300643	0.126223	0.241945	0.425093	0	0	0	0	0	0	0	0	1	0
hsa_circ:chr3:196812451-196817897	DLG1	0	0	-0.888921	0.972228	1	0.0113233	0	0	0.0430126	0.0109339	0.0110524	0	0	0.0241945	0	1	0	0	4	1	1	0	0	2	0
hsa_circ:chr3:151256941-151265566	*	0	0	0	0	0	0	0	0	0.0215063	0	0	0	0	0	0	0	0	0	2	0	0	0	0	0	0
hsa_circ:chr4:100848874-100851778	DNAJB14	0	0	0	0	0	0.0226466	0	0	0	0	0	0	0	0	0	2	0	0	0	0	0	0	0	0	0
hsa_circ:chr6:7555951-7558618	DSP	0	0	0.322421	0.918295	1	0.192496	0.301794	0.0928473	0.129038	0.109339	0.287361	0.366	0.0344245	0.0846807	0.259779	1	0	0	0	0	0	0	0	0	0
hsa_circ:chr1:117957335-117984947	MAN1A2	0	0	-0.705265	0.973494	1	0.0452932	0	0.0116059	0.0322594	0.0109339	0.0110524	0.0261428	0	0.0241945	0	4	0	1	3	1	1	2	0	2	0
hsa_circ:chr7:105738136-105739728	SYPL1	0	0	-0.846204	0.903643	1	0.158526	0.1655	0.0232118	0.290335	0.240545	0.110524	0.0130714	0.160648	0.145167	0.0590407	14	17	2	27	22	10	1	14	12	5
hsa_circ:chr10:14909735-14909908	HSPA14	0	0	0	0	0	0	0.0389411	0	0	0	0	0	0	0	0	0	4	0	0	0	0	0	0	0	0
hsa_circ:chr8:103845284-103846975	AZIN1	0	0	0.341654	0.964386	1	0.0452932	0	0.0232118	0.075272	0	0.110524	0	0.0114748	0.048389	0.0118081	4	0	2	7	0	10	0	1	4	1
hsa_circ:chr2:224746659-224760347	WDFY1	0	0	-1.45672	0.954733	1	0.0339699	0	0	0.0215063	0.0109339	0	0	0	0.0241945	0	3	0	0	2	1	0	0	0	2	0
hsa_circ:chrM:11147-15548	*	0	0	0	0	0	0	0	0	0	0.0109339	0	0	0	0	0	0	0	0	0	1	0	0	0	0	0
hsa_circ:chr17:40858025-40861955	EZH1	0	0	0	0	0	0	0	0	0	0	0	0.0130714	0	0	0	0	0	0	0	0	0	1	0	0	0
hsa_circ:chr1:42693554-42789498	FOXJ3	0	0	0	0	0	0.0452932	0	0	0	0.109339	0	0	0	0	0	4	0	0	0	10	0	0	0	0	0
hsa_circ:chr1:233094135-233094302	NTPCR	0	0	-1.09922	0.916653	1	0.158526	0.0584117	0.0116059	0.0322594	0.120273	0.0110524	0.0130714	0.0114748	0.0241945	0.118081	0	0	0	0	0	0	0	0	0	2
hsa_circ:chrUn_gl000220:115931-118774	RNA45S5	0	0	0	0	0	0	0	0	0	0	0	0	0.0229497	0	0	0	0	0	0	0	0	0	2	0	0
hsa_circ:chr10:96609674-96634566	CYP2C19	0	0	0	0	0	0	0	0	0.0107531	0.0109339	0	0	0	0	0	0	0	0	1	1	0	0	0	0	0
hsa_circ:chr9:101353679-101353835	GABBR2	0	0	0.526879	0.92615	1	0.0452932	0.0584117	0.0232118	0.0860252	0.0984049	0.0221047	0.169928	0.160648	0.0604862	0.0354244	0	0	0	0	0	0	1	0	0	0
hsa_circ:chr15:90015942-90030216	RHCG	0	0	0	0	0	0.0226466	0	0	0	0	0	0	0	0	0	2	0	0	0	0	0	0	0	0	0
hsa_circ:chr1:61869776-61872399	NFIA	0	0	0	0	0	0	0.0194706	0	0	0.0109339	0	0	0	0	0	0	2	0	0	1	0	0	0	0	0
hsa_circ:chr17:1437750-1438014	PITPNA	0	0	-0.210994	0.992849	1	0.249113	0.204441	0.0116059	0.17205	0.185876	0.0331571	0.326785	0.126223	0.0241945	0.200738	3	3	0	0	0	0	0	0	0	0
hsa_circ:chr3:37988548-38012990	CTDSPL	0	0	0	0	0	0	0	0	0.0107531	0	0	0	0	0	0	0	0	0	1	0	0	0	0	0	0
hsa_circ:chr19:46351010-46357765	SYMPK	0	0	0	0	0	0	0	0	0.0107531	0	0	0	0	0	0	0	0	0	1	0	0	0	0	0	0
hsa_circ:chr15:93514995-93515647	CHD2	0	0	0	0	0	0	0	0	0	0	0.0221047	0	0	0	0	0	0	0	0	0	2	0	0	0	0
hsa_circ:chr13:47275256-47303119	LRCH1	0	0	0	0	0	0	0	0	0	0.0328016	0	0	0	0	0	0	0	0	0	3	0	0	0	0	0
hsa_circ:chr16:11940358-11941663	RSL1D1	0	0	-2.01774	0.672213	1	0.724692	0.1655	0.0116059	0.763473	0.513892	0.342623	0.0784285	0.0344245	0	0.082657	64	17	1	71	47	31	6	3	0	7
hsa_circ:chr1:212788360-212791576	ATF3	1.0294	1.00534	-0.0341186	0.948652	1	2.04952	0.856705	0.417813	0.827992	0.994982	2.24363	0.169928	0.126223	0.302431	2.18451	0	0	0	2	0	0	0	0	0	0
hsa_circ:chr4:86985419-86989108	MAPK10	0	0	0	0	0	0	0	0	0.0322594	0	0	0	0	0	0	0	0	0	3	0	0	0	0	0	0
hsa_circ:chr5:109103236-109139978	MAN2A1	1.24582	0	-0.567412	0.841442	1	1.10968	0.788558	0.684748	1.64523	2.0009	1.10524	1.43786	0.195072	0.544376	0.921035	1	0	0	0	0	0	0	0	0	0
hsa_circ:chr8:6312664-6357450	MCPH1	0	0	1.58459	0.943836	1	0	0.0194706	0	0	0	0.0221047	0	0	0.0362917	0	0	2	0	0	0	2	0	0	3	0
hsa_circ:chr11:73130919-73141815	FAM168A	0	0	-0.528044	0.945619	1	0.305729	0.0292059	0.0232118	0.333348	0.185876	0.198942	0.196071	0.068849	0.120972	0.0236163	0	0	0	0	0	4	0	0	0	0
hsa_circ:chr12:23199042-23210831	*	0	0	-0.426244	0.90589	1	0.554842	0.759352	0.986502	1.11833	1.48701	0.685246	1.647	0.436043	0.375014	0.50775	0	0	0	9	2	0	0	0	0	0
hsa_circ:chr1:154569281-154571048	ADAR	0	0	0	0	0	0.0113233	0	0	0	0	0	0	0	0	0	1	0	0	0	0	0	0	0	0	0
hsa_circ:chr16:50102691-50112929	HEATR3	0	0	-0.816998	0.949457	1	0.0566165	0.0389411	0.0348177	0.0860252	0.0437355	0.0221047	0.0653571	0	0.048389	0.0118081	1	0	0	0	0	0	0	0	0	0
hsa_circ:chr6:157405796-157488319	ARID1B	0	0	0	0	0	0	0	0	0.0322594	0	0	0	0	0	0	0	0	0	3	0	0	0	0	0	0
hsa_circ:chr12:11986623-11992238	ETV6	1.19613	0	-0.65198	0.815226	1	0.894541	0.564646	0.742778	2.21515	1.56354	0.618932	1.1895	0.424569	0.604862	0.968267	1	0	0	0	0	0	0	0	0	0
hsa_circ:chr12:54763201-54763882	ZNF385A	0	0	0.973319	0.648918	1	0.486902	0.321264	0.580295	0.494645	0.492024	0.806822	0.875785	1.09011	0.544376	1.34613	0	2	0	0	0	0	0	0	0	0
hsa_circ:chr9:138758302-138773640	CAMSAP1	0	0	0	0	0	0	0.0292059	0	0	0	0	0	0	0	0	0	3	0	0	0	0	0	0	0	0
hsa_circ:chr5:134254903-134256063	PCBD2	0	0	0	0	0	0	0	0	0	0	0	0	0	0.0120972	0	0	0	0	0	0	0	0	0	1	0
hsa_circ:chr7:23023563-23025354	FAM126A	0	0	0.24001	0.928767	1	0.351023	0.0584117	0.243724	0.150544	0.131206	0.331571	0.2745	0.126223	0.241945	0.12989	2	0	0	0	0	0	0	0	0	0
hsa_circ:chr1:211533254-211534121	TRAF5	0	0	0	0	0	0.0226466	0	0	0	0	0	0	0	0	0	2	0	0	0	0	0	0	0	0	0
hsa_circ:chr15:86146509-86189185	AKAP13	4.2356	3.67139	-0.206238	0.9674	1	4.49535	2.3462	4.39864	3.96791	5.96989	4.78567	4.79721	3.90144	2.29848	2.57417	0	0	0	0	1	0	0	0	0	0
hsa_circ:chr2:101898321-101905517	RNF149	0	0	0.141546	0.986163	1	0.0226466	0.0194706	0	0.0215063	0	0	0	0.0229497	0	0.0472325	2	2	0	2	0	0	0	2	0	4
hsa_circ:chr4:166946468-166964571	TLL1	0	0	-2.02248	0.951485	1	0.0339699	0	0	0	0.0109339	0.0110524	0	0	0	0	3	0	0	0	0	0	0	0	0	0
hsa_circ:chr14:78322659-78325622	ADCK1	0	0	-0.0194604	0.963117	1	0.736015	0.18497	0.278542	0.40862	0.524826	0.364728	0.758142	0.149173	0.241945	0.590407	0	1	0	0	0	0	0	0	0	0
hsa_circ:chr3:183435439-183446639	YEATS2	0	0	0	0	0	0	0	0	0.0430126	0	0	0	0	0	0	0	0	0	4	0	0	0	0	0	0
hsa_circ:chr11:45889163-45893784	CRY2	0	0	0	0	0	0	0	0	0.0215063	0	0	0	0	0	0	0	0	0	2	0	0	0	0	0	0
hsa_circ:chr19:55610152-55614936	PPP1R12C	0	0	0	0	0	0	0	0	0.0645189	0	0	0	0	0	0	0	0	0	6	0	0	0	0	0	0
hsa_circ:chr8:82195601-82196209	FABP5	0	1.40894	0.861829	0.606848	1	0.724692	0.730146	0.615113	1.16134	0.645099	3.83517	1.5555	0.149173	0.713737	0.791145	0	0	0	1	0	0	0	0	0	0
hsa_circ:chr2:11595468-11597359	E2F6	0	0	0.819593	0.928941	1	0.0226466	0.0194706	0	0.0645189	0.0218677	0.0110524	0.0130714	0.0229497	0.108875	0.0708488	0	0	0	0	0	0	0	0	9	0
hsa_circ:chr16:48587450-48596355	N4BP1	0	0	-0.0985817	0.997123	1	0.0452932	0.0194706	0	0	0	0	0	0	0.0604862	0	4	2	0	0	0	0	0	0	5	0
hsa_circ:chr3:20017093-20017661	RAB5A	0	0	-4.04249	0.789761	1	0.147203	0	0	0	0.251479	0	0	0	0.0241945	0	13	0	0	0	23	0	0	0	2	0
hsa_circ:chr11:35222629-35227790	CD44	0	0	0	0	0	0.0226466	0	0	0	0	0	0	0	0	0	2	0	0	0	0	0	0	0	0	0
hsa_circ:chr5:138378290-138386735	SIL1	0	0	-0.849933	0.95255	1	0.0566165	0.0292059	0.0696354	0	0.0546694	0.0773665	0.0392142	0	0	0	4	0	0	0	0	6	1	0	0	0
hsa_circ:chr21:43328654-43328841	C2CD2	0	0	-1.23257	0.885268	1	0.0566165	0.00973528	0.0812413	0.225816	0.207744	0.0552618	0.0392142	0.0229497	0	0.12989	0	0	0	0	3	0	0	0	0	0
hsa_circ:chr15:59548483-59564648	MYO1E	0	0	-1.15537	0.899418	1	0.0679399	0.0778823	0.0116059	0.17205	0.174942	0.0442094	0.0261428	0	0.108875	0.0472325	0	0	0	1	2	0	0	0	2	0
hsa_circ:chr16:3799628-3820987	CREBBP	0	0	-0.794237	0.898588	1	0.384993	0.116823	0.139271	0.129038	0.349884	0.132628	0.209143	0.160648	0.0725834	0.0708488	0	0	0	1	0	0	0	0	0	0
hsa_circ:chr6:155265255-155282511	*	0	0	0	0	0	0	0	0	0.0322594	0	0	0	0	0	0	0	0	0	3	0	0	0	0	0	0
hsa_circ:chr16:11641867-11642052	LITAF	0	0	-0.26436	0.992555	1	0.0792632	0.00973528	0	0.0215063	0.087471	0.0994712	0.0653571	0	0	0	2	0	0	0	0	0	0	0	0	0
hsa_circ:chr4:174169272-174169547	GALNT7	0	0	0	0	0	0	0	0	0.0107531	0	0	0	0	0	0	0	0	0	1	0	0	0	0	0	0
hsa_circ:chrM:5296-8429	*	0	0	0.541407	0.972543	1	0	0.0194706	0	0.0215063	0	0	0.0130714	0.0229497	0	0.0236163	0	2	0	2	0	0	1	2	0	2
hsa_circ:chr19:51517248-51517411	KLK10	0	0	-0.647684	0.941606	1	0.181173	0.0486764	0.150877	0.129038	0.087471	0.0773665	0.0784285	0.0229497	0.0725834	0.12989	0	0	0	0	1	0	0	0	0	0
hsa_circ:chr17:38188902-38189709	MED24	0	0	0	0	0	0	0.00973528	0	0.0430126	0	0	0	0	0	0	0	1	0	4	0	0	0	0	0	0
hsa_circ:chr2:128855003-128867320	UGGT1	0	0	-0.807684	0.960294	1	0.0226466	0	0	0.0107531	0.131206	0.0331571	0.0130714	0	0.0241945	0.0236163	2	0	0	1	12	3	1	0	2	2
hsa_circ:chr15:76136671-76146828	UBE2Q2	1.05222	1.05574	0.0048191	0.932134	1	1.09836	0.739882	0.661537	0.946277	1.81502	1.07208	1.80386	1.12453	0.616959	0.661256	0	0	0	0	0	0	0	0	0	4
hsa_circ:chr10:28899628-28900851	WAC	0	0	-0.959573	0.953871	1	0.0226466	0	0	0.0322594	0.0984049	0.0552618	0	0.0114748	0.0120972	0	0	0	0	3	0	0	0	0	0	0
hsa_circ:chr10:70002077-70066663	PBLD	4.65283	4.10887	-0.179367	0.987656	1	4.16698	3.21264	4.87448	3.9249	7.08515	3.7578	8.65328	2.00809	2.33477	3.79041	0	0	0	0	0	0	0	0	1	0
hsa_circ:chr5:179047893-179048349	HNRNPH1	0	0	0	0	0	0	0	0	0	0	0	0	0	0	0.0118081	0	0	0	0	0	0	0	0	0	1
hsa_circ:chr9:87897473-87897663	*	0	0	-0.650656	0.970277	1	0.0339699	0.00973528	0.0116059	0.0537657	0.0437355	0.0221047	0.0522857	0.0229497	0	0	0	0	0	0	0	0	0	2	0	0
hsa_circ:chr8:43051514-43051946	HGSNAT	0	0	-0.430425	0.952527	1	0.339699	0.194706	0.185695	0.301088	0.185876	0.0994712	0.196071	0.160648	0.108875	0.330628	0	2	0	0	0	0	0	0	0	0
hsa_circ:chr8:116426989-116427204	TRPS1	0	0	-0.774306	0.901444	1	0.124556	0.116823	0.150877	0.290335	0.437355	0.0552618	0.104571	0.103273	0.0846807	0.307012	0	0	0	0	0	0	0	0	0	2
hsa_circ:chr2:228193394-228194499	MFF	0	0	-0.846213	0.929357	1	0.16985	0.0584117	0.0580295	0.075272	0.109339	0.0773665	0.0784285	0.0344245	0.0362917	0.0354244	9	0	0	0	0	0	0	0	0	1
hsa_circ:chr3:136087950-136096594	STAG1	0	0	0.135022	0.994439	1	0	0	0	0.0107531	0	0	0	0	0	0.0118081	0	0	0	1	0	0	0	0	0	1
hsa_circ:chr19:41281506-41284553	RAB4B-EGLN2	1.33549	1.20083	-0.153331	0.995176	1	0.996451	0.389411	2.13549	1.52695	1.62915	0.519461	1.30714	2.98346	0.556473	0.637639	0	0	0	0	0	0	0	0	0	2
hsa_circ:chr1:16582206-16632414	FBXO42	0	0	-1.04235	0.926068	1	0.0566165	0.0486764	0.0116059	0.150544	0.0656032	0.0884189	0.0261428	0.0229497	0.0241945	0	0	0	0	3	0	0	0	0	0	0
hsa_circ:chr2:128913063-128937444	UGGT1	0	0	-0.319739	0.967122	1	0.498226	0.0194706	0.0812413	0.333348	0.699768	0.221047	0.326785	0.068849	0.254042	0.436901	0	0	0	0	2	0	0	0	0	0
hsa_circ:chr8:42259306-42260948	VDAC3	0	0	0	0	0	0	0	0	0	0	0	0	0	0.0120972	0	0	0	0	0	0	0	0	0	1	0
hsa_circ:chr12:132476718-132490847	EP400	0	0	0.00993303	0.970802	1	0.283083	0.107088	0.0812413	0.333348	0.109339	0.209995	0.222214	0.068849	0.254042	0.165314	4	0	0	8	0	0	0	1	8	4
hsa_circ:chr7:99700298-99700583	AP4M1	0	0	0.370215	0.904713	1	0.373669	0.214176	0.0696354	0.182803	0.0765371	0.143681	0.196071	0.447518	0.338723	0.0590407	0	0	0	0	0	4	0	0	8	0
hsa_circ:chr14:31855626-31864554	HEATR5A	0	0	0	0	0	0	0	0	0.0430126	0	0	0	0	0	0	0	0	0	4	0	0	0	0	0	0
hsa_circ:chr3:184534562-184535032	VPS8	0	0	0	0	0	0.0339699	0	0	0	0	0	0	0	0	0	3	0	0	0	0	0	0	0	0	0
hsa_circ:chr15:40257887-40260080	EIF2AK4	0	0	0.32075	0.906056	1	0.192496	0.126559	0.208906	0.397866	0.174942	0.408937	0.248357	0.263921	0.205653	0.247971	0	0	0	1	0	0	0	0	0	0
hsa_circ:chr10:134158002-134165257	LRRC27	0	0	-0.440478	0.96788	1	0.10191	0.0292059	0.0348177	0.075272	0.273347	0.121576	0.0914999	0.0229497	0.0604862	0.082657	0	0	0	2	0	0	0	0	2	0
hsa_circ:chr11:59375957-59378062	OSBP	0	0	2.11438	0.939897	1	0	0	0	0	0.0109339	0.0110524	0	0	0.0362917	0	0	0	0	0	1	1	0	0	3	0
hsa_circ:chr21:34804484-34805178	IFNGR2	0	0	-1.36056	0.649542	1	1.70982	0.545176	0.174089	1.79578	0.579495	0.707351	0.169928	0.068849	0.653251	0.271587	151	56	15	167	53	64	13	6	54	23
hsa_circ:chr10:112272147-112272318	*	0	0	0	0	0	0	0	0	0	0	0	0	0	0.0241945	0	0	0	0	0	0	0	0	0	2	0
hsa_circ:chr7:155471302-155477746	RBM33	0	0	0.00297034	0.958557	1	0.418962	0.214176	0.174089	0.365607	0.830974	0.320518	0.666642	0.344245	0.145167	0.531366	0	0	0	2	0	0	0	0	0	0
hsa_circ:chr14:71619822-71620028	*	0	0	-2.7804	0.88426	1	0.0566165	0	0.0464236	0	0.0656032	0	0.0130714	0.0114748	0	0	2	0	0	0	0	0	0	0	0	0
hsa_circ:chr4:38682208-38690438	KLF3	0	0	-0.359834	0.948198	1	0.475579	0.379676	0.487448	0.75272	0.502958	0.530513	0.405214	0.481943	0.205653	0.401477	0	0	0	0	0	2	0	0	0	0
hsa_circ:chr3:177039217-177095097	*	5.25345	7.55284	0.523755	0.396921	1	4.89167	3.1737	4.712	5.35507	8.1348	3.61412	9.52906	12.7715	5.6857	6.16385	0	2	0	0	0	0	0	0	0	0
hsa_circ:chr17:28782357-28783544	CPD	0	0	0	0	0	0	0	0	0	0	0	0	0	0	0.0118081	0	0	0	0	0	0	0	0	0	1
hsa_circ:chr4:125530664-125572913	*	4.20703	3.58371	-0.23135	0.94831	1	3.45361	2.33647	5.25748	4.25825	5.72935	2.86256	6.60107	3.25885	1.99604	3.2	0	0	0	1	0	0	0	0	0	0
hsa_circ:chr1:235840391-235860572	LYST	0	0	1.0396	0.973841	1	0	0	0	0.0107531	0	0.0221047	0	0	0	0	0	0	0	1	0	2	0	0	0	0
hsa_circ:chr8:130908918-130916831	FAM49B	0	0	0	0	0	0.0113233	0	0	0	0	0	0	0	0	0	1	0	0	0	0	0	0	0	0	0
hsa_circ:chr2:118248553-118259130	*	0	0	0	0	0	0	0	0	0	0	0	0	0	0	0.177122	0	0	0	0	0	0	0	0	0	15
hsa_circ:chr9:6420912-6434173	UHRF2	0	0	-0.934149	0.870608	1	0.407639	0.0876176	0	0.451632	0.33895	0.165785	0.0392142	0.0229497	0.338723	0.106273	36	9	0	42	31	15	3	2	28	9
hsa_circ:chrX:153750824-153753275	*	0	0	-0.344505	0.97684	1	0.147203	0.00973528	0.0812413	0.139791	0.229611	0.0552618	0.117643	0.137698	0.108875	0.0590407	0	0	0	1	0	0	0	0	0	1
hsa_circ:chr18:21056970-21059388	RIOK3	0	0	0	0	0	0	0	0	0.0537657	0	0	0	0	0	0	0	0	0	5	0	0	0	0	0	0
hsa_circ:chr5:68874539-68875691	GTF2H2C	0	0	0	0	0	0.0226466	0	0	0	0	0	0	0	0	0	2	0	0	0	0	0	0	0	0	0
hsa_circ:chr3:119624602-119635021	GSK3B	0	0	0.227682	0.968581	1	0	0	0	0.17205	0.0218677	0	0	0.0458993	0.169361	0.0118081	0	0	0	16	2	0	0	4	14	1
hsa_circ:chr13:100953714-100962505	PCCA	0	0	-2.20691	0.943099	1	0.0113233	0	0	0.0322594	0.0109339	0	0	0	0	0.0118081	0	0	0	1	1	0	0	0	0	0
hsa_circ:chr1:169094122-169099328	ATP1B1	0	0	0	0	0	0	0	0	0	0	0	0	0	0.0120972	0	0	0	0	0	0	0	0	0	1	0
hsa_circ:chr3:41265512-41268843	CTNNB1	3.26438	2.5919	-0.3328	0.887881	1	3.37435	2.648	1.1838	4.0862	5.02958	3.22729	0.849642	2.28349	3.88321	2.71587	9	2	0	15	11	0	0	0	8	7
hsa_circ:chr19:56880235-56884652	ZNF542	0	0	-0.422093	0.976204	1	0.16985	0.00973528	0.0232118	0.0645189	0.0546694	0.0110524	0.169928	0	0.0120972	0.0472325	0	0	0	0	2	0	0	0	0	0
hsa_circ:chrUn_gl000220:116529-157868	RNA45S5	0	0	0	0	0	0	0	0	0	0	0	0	0.0229497	0	0	0	0	0	0	0	0	0	2	0	0
hsa_circ:chr4:6969031-6996029	TBC1D14	0	0	0	0	0	0	0	0	0	0	0.0110524	0	0	0	0	0	0	0	0	0	1	0	0	0	0
hsa_circ:chr3:4452549-4461823	SUMF1	0	0	0	0	0	0.0113233	0	0	0	0.0109339	0	0	0	0	0	1	0	0	0	1	0	0	0	0	0
hsa_circ:chr8:91029352-91057223	DECR1	0	0	0	0	0	0	0	0	0	0	0	0	0	0.048389	0	0	0	0	0	0	0	0	0	4	0
hsa_circ:chr4:128605564-128609022	INTU	0	0	-2.32002	0.940757	1	0.0113233	0	0.0116059	0.0322594	0	0.0110524	0	0	0	0	1	0	1	3	0	1	0	0	0	0
hsa_circ:chr5:89999482-90000305	GPR98	0	0	-0.780761	0.954318	1	0.0792632	0.068147	0.0116059	0.0215063	0.0546694	0.0110524	0.0653571	0	0.0604862	0	0	0	0	0	0	0	0	0	4	0
hsa_circ:chr5:145631274-145634655	RBM27	0	0	0	0	0	0	0.00973528	0	0	0	0	0	0	0	0	0	1	0	0	0	0	0	0	0	0
hsa_circ:chr9:75435106-75435274	TMC1	0	0	-0.73937	0.977345	1	0.0113233	0.00973528	0.0116059	0	0.0328016	0	0.0392142	0	0	0	0	0	0	0	0	0	1	0	0	0
hsa_circ:chr4:54292039-54319300	FIP1L1	0	0	0	0	0	0.0339699	0	0	0.0645189	0.0109339	0	0	0	0	0	3	0	0	6	1	0	0	0	0	0
hsa_circ:chr16:89164999-89169167	ACSF3	0	0	1.55481	0.881869	1	0.0905865	0	0	0	0	0	0	0	0.266139	0	8	0	0	0	0	0	0	0	22	0
hsa_circ:chr19:10883195-10886527	DNM2	0	0	0	0	0	0.0113233	0	0	0	0	0	0	0	0	0	1	0	0	0	0	0	0	0	0	0
hsa_circ:chr3:168830575-168861620	MECOM	0	0	-1.60327	0.965052	1	0.0226466	0	0	0	0.0109339	0.0110524	0	0	0	0	2	0	0	0	0	0	0	0	0	0
hsa_circ:chr1:236966731-236969533	MTR	0	0	0	0	0	0	0	0	0	0	0	0	0	0.0241945	0	0	0	0	0	0	0	0	0	2	0
hsa_circ:chr12:113384548-113388780	OAS3	0	0	-1.06765	0.970414	1	0	0.0292059	0	0.0215063	0	0	0	0	0.0241945	0	0	3	0	2	0	0	0	0	2	0
hsa_circ:chr14:39796068-39818181	CTAGE5	0	0	0	0	0	0.0226466	0	0	0	0	0	0	0	0	0	2	0	0	0	0	0	0	0	0	0
hsa_circ:chr1:46812593-46818700	NSUN4	0	0	-0.1462	0.996496	1	0.351023	0.194706	0.266936	0.279582	0.19681	0.254204	0.235285	0.160648	0.290334	0.224355	2	0	0	4	0	0	0	0	2	0
hsa_circ:chr3:57894803-57898428	SLMAP	0	0	-0.960405	0.982699	1	0	0	0	0.0215063	0	0.0110524	0	0	0	0	0	0	0	2	0	1	0	0	0	0
hsa_circ:chr20:19531834-19566188	SLC24A3	3.66454	3.45331	-0.0856494	0.942002	1	4.50668	2.20991	3.27287	3.80661	4.52662	3.0615	5.72528	2.50151	2.11702	3.86126	0	0	2	0	0	0	0	0	0	0
hsa_circ:chr1:155646339-155649799	YY1AP1	0	0	-1.42572	0.763188	1	0.509549	0.194706	0.0928473	0.774227	0.371752	0.154733	0.0784285	0.0229497	0.278237	0.18893	0	0	0	2	0	0	0	0	0	0
hsa_circ:chr9:125627628-125659855	RC3H2	0	0	0	0	0	0.0113233	0	0	0	0	0	0	0	0	0	1	0	0	0	0	0	0	0	0	0
hsa_circ:chr3:124458679-124459625	UMPS	0	0	-0.953007	0.896198	1	0.249113	0.0584117	0.0928473	0.17205	0.218677	0.0442094	0.117643	0.0803238	0.048389	0.118081	0	0	0	2	0	0	0	0	0	0
hsa_circ:chr6:71136142-71162274	FAM135A	1.08301	0	-1.76842	0.546676	1	1.51732	0.564646	0.464236	2.35494	0.513892	0.56367	0.0522857	0	0.713737	0.259779	134	58	40	219	47	51	4	0	59	22
hsa_circ:chr2:64139479-64161147	VPS54	0	0	-1.33688	0.961545	1	0.0339699	0	0	0	0.0218677	0.0221047	0	0	0	0	2	0	0	0	0	0	0	0	0	0
hsa_circ:chr8:119029046-119085016	EXT1	7.71602	11.9269	0.628294	0.228466	1	7.63191	6.63946	8.82049	5.50561	9.98263	11.1187	16.7837	15.4681	4.13726	12.127	0	0	0	0	0	0	0	0	1	0
hsa_circ:chr2:72945232-72968598	EXOC6B	0	0	-0.0418841	0.981951	1	0.20382	0.0194706	0	0.354854	0.14214	0.110524	0.0392142	0.0458993	0.338723	0.165314	18	2	0	33	13	10	3	4	28	14
hsa_circ:chr9:84353768-84370069	*	0	0	-0.17767	0.995974	1	0.305729	0.447823	0.568689	0.505398	1.31206	0.453147	1.03264	0.263921	0.447598	0.578599	0	1	0	0	0	0	0	0	0	0
hsa_circ:chr16:16146581-16173335	ABCC1	0	0	0	0	0	0	0	0	0	0	0	0	0	0.0241945	0	0	0	0	0	0	0	0	0	2	0
hsa_circ:chr7:44658423-44664164	OGDH	0	0	0.370748	0.857883	1	0.396316	0.194706	0.499054	0.311841	0.645099	0.75156	1.05878	0.263921	0.241945	0.330628	0	0	0	0	0	1	0	0	0	0
hsa_circ:chr12:109016706-109017387	SELPLG	0	0	0.389513	0.850965	1	0.951158	0.301794	0.371389	0.279582	0.185876	0.828927	0.444428	0.596691	0.229848	0.637639	2	0	0	0	0	0	0	0	0	0
hsa_circ:chr1:53413681-53427301	SCP2	0	0	-0.619171	0.974415	1	0	0.00973528	0	0.118285	0	0.0110524	0	0	0.0604862	0.0118081	0	0	0	0	0	0	0	0	1	0
hsa_circ:chr6:76343297-76350420	SENP6	0	0	0	0	0	0	0.0194706	0	0	0	0	0	0	0	0	0	2	0	0	0	0	0	0	0	0
hsa_circ:chr17:15580490-15581035	TRIM16	0	0	0.153291	0.987018	1	0	0.0194706	0	0.0322594	0	0.0221047	0	0	0	0.0354244	0	2	0	3	0	2	0	0	0	3
hsa_circ:chr8:28821328-28828036	HMBOX1	0	0	-3.03583	0.906663	1	0.0339699	0	0	0.0215063	0.0437355	0	0	0	0.0120972	0	3	0	0	2	4	0	0	0	1	0
hsa_circ:chr10:70513609-70514584	CCAR1	0	0	0	0	0	0	0	0	0	0.0218677	0	0	0	0	0	0	0	0	0	2	0	0	0	0	0
hsa_circ:chrX:53611972-53613531	HUWE1	0	0	0.0118007	0.961835	1	0.147203	0.467294	0.324965	0.0967783	0.492024	0.497356	0.0130714	0.539317	0.290334	0.200738	1	0	0	0	0	0	0	0	0	0
hsa_circ:chr8:27151597-27151827	TRIM35	0	0	0	0	0	0	0	0	0	0	0	0.235285	0	0	0	0	0	0	0	0	0	18	0	0	0
hsa_circ:chr16:25139796-25145611	LCMT1	0	0	0	0	0	0	0	0	0	0.0218677	0	0	0	0	0	0	0	0	0	2	0	0	0	0	0
hsa_circ:chr3:45515735-45542071	LARS2	0	0	-1.83008	0.955986	1	0	0	0	0.0430126	0	0	0	0	0.0120972	0	0	0	0	4	0	0	0	0	1	0
hsa_circ:chr14:71227719-71227899	MAP3K9	0	0	0	0	0	0	0	0	0	0.0218677	0	0	0	0	0	0	0	0	0	2	0	0	0	0	0
hsa_circ:chr1:244723970-244724447	C1orf101	0	0	-1.2763	0.840976	1	0.260436	0.0973528	0.0348177	0.397866	0.262413	0.143681	0.0522857	0.0114748	0.120972	0.106273	0	0	0	3	0	0	0	0	0	0
hsa_circ:chr17:29112937-29131126	CRLF3	0	0	0	0	0	0	0	0	0.0967783	0.0109339	0	0	0	0	0	0	0	0	9	1	0	0	0	0	0
hsa_circ:chr5:132176287-132176443	*	0	0	-0.699235	0.962622	1	0.0679399	0.0584117	0.0116059	0.0215063	0.0437355	0.0110524	0.0784285	0.0114748	0.0241945	0	1	0	0	0	0	0	0	0	0	0
hsa_circ:chr1:100459159-100464971	SLC35A3	0	0	0	0	0	0	0	0	0.0107531	0	0	0	0	0	0	0	0	0	1	0	0	0	0	0	0
hsa_circ:chr18:21662877-21705514	TTC39C	0	0	0	0	0	0	0.0194706	0	0	0	0	0	0	0	0	0	2	0	0	0	0	0	0	0	0
hsa_circ:chr21:44279772-44283706	WDR4	0	0	0	0	0	0	0	0	0.0322594	0	0	0	0	0	0	0	0	0	3	0	0	0	0	0	0
hsa_circ:chr3:107447612-107451870	BBX	0	0	0	0	0	0	0	0	0	0	0	0	0	0	0.0118081	0	0	0	0	0	0	0	0	0	1
hsa_circ:chr9:20885108-20933131	FOCAD	0	0	0	0	0	0	0	0	0	0	0	0	0	0.0120972	0	0	0	0	0	0	0	0	0	1	0
hsa_circ:chr21:40665737-40668289	BRWD1	0	0	0	0	0	0.0452932	0	0	0	0	0	0	0	0	0	4	0	0	0	0	0	0	0	0	0
hsa_circ:chr2:24362240-24369956	FAM228B	0	0	-2.88367	0.876041	1	0.0226466	0	0	0.0537657	0.109339	0	0.0130714	0	0.0120972	0	2	0	0	5	10	0	1	0	1	0
hsa_circ:chr14:35227910-35231429	BAZ1A	0	0	-1.34101	0.90655	1	0	0.0486764	0	0.225816	0.0546694	0.0331571	0	0	0.0967779	0	0	5	0	21	5	3	0	0	8	0
hsa_circ:chr16:53513798-53514681	RBL2	0	0	0	0	0	0.0113233	0	0	0	0	0	0	0	0	0	1	0	0	0	0	0	0	0	0	0
hsa_circ:chr2:190618642-190619071	OSGEPL1	0	0	0.106228	0.992927	1	0	0	0	0.0215063	0	0.0110524	0	0	0.0120972	0	0	0	0	2	0	1	0	0	1	0
hsa_circ:chr15:80390758-80423635	ZFAND6	0	0	-2.70813	0.922763	1	0.0339699	0	0	0.0322594	0.0109339	0	0	0	0	0.0118081	3	0	0	3	1	0	0	0	0	1
hsa_circ:chr2:63485211-63486544	WDPCP	0	0	1.72098	0.871763	1	0.0113233	0.0292059	0	0.0215063	0.0218677	0.0110524	0.196071	0.0573741	0.0120972	0	0	0	0	0	0	0	0	1	0	0
hsa_circ:chr8:124238740-124251384	C8orf76	0	0	0.351045	0.94158	1	0.181173	0.0389411	0	0.0645189	0.087471	0.0773665	0.0914999	0.103273	0.0725834	0.12989	0	0	0	0	1	3	0	0	0	0
hsa_circ:chr15:52155008-52181342	TMOD3	0	0	0	0	0	0	0	0	0.0107531	0	0	0	0	0	0	0	0	0	1	0	0	0	0	0	0
hsa_circ:chr7:139281463-139299158	HIPK2	0	0	0	0	0	0	0	0	0.0107531	0.0218677	0	0	0	0	0	0	0	0	1	2	0	0	0	0	0
hsa_circ:chr19:7670112-7673150	CAMSAP3	0	0	-0.704914	0.863951	1	0.611459	0.51597	0.638325	0.494645	0.404553	0.309466	0.235285	0.504892	0.278237	0.307012	2	0	0	1	0	0	0	0	0	1
hsa_circ:chr3:190023571-190023735	CLDN1	0	0	1.14288	0.91675	1	0.0566165	0	0	0	0.0328016	0.0221047	0.117643	0.0458993	0	0.0118081	4	0	0	0	0	0	0	0	0	0
hsa_circ:chr19:14156966-14157430	IL27RA	0	0	0.725054	0.782339	1	0.498226	0.438088	0.266936	0.258076	0.0984049	0.784717	0.235285	0.367195	0.91939	0.271587	0	0	0	0	0	0	0	0	1	0
hsa_circ:chr2:143676178-143685310	KYNU	0	0	0	0	0	0	0	0	0	0	0	0	0	0	0.0118081	0	0	0	0	0	0	0	0	0	1
hsa_circ:chr1:167889217-167889869	MPC2	0	0	0	0	0	0	0.0194706	0	0	0	0	0	0	0	0	0	2	0	0	0	0	0	0	0	0
hsa_circ:chr9:116041225-116041411	PRPF4	0	0	0	0	0	0	0	0	0.0107531	0	0	0	0	0	0	0	0	0	1	0	0	0	0	0	0
hsa_circ:chr14:24610098-24610525	EMC9	0	0	0.560648	0.826179	1	0.362346	0.272588	0.232118	0.451632	0.251479	0.309466	0.339857	0.481943	0.653251	0.531366	0	0	0	2	0	0	0	0	0	0
hsa_circ:chr12:49958520-49958678	MCRS1	0	0	-0.485147	0.92456	1	0.384993	0.408882	0.243724	0.698955	0.404553	0.408937	0.248357	0.298346	0.302431	0.271587	0	0	0	2	0	0	0	0	0	0
hsa_circ:chr3:111502402-111564782	PHLDB2	5.35308	5.21367	-0.0380692	0.886834	1	4.8577	3.26132	4.37543	5.72067	8.55029	4.59778	8.71863	3.43097	3.64127	5.67971	0	0	0	0	0	0	0	0	1	0
hsa_circ:chr10:131958259-131959261	GLRX3	0	0	0	0	0	0	0	0	0	0	0	0	0	0	0.0118081	0	0	0	0	0	0	0	0	0	1
hsa_circ:chr1:17349103-17355231	SDHB	1.08238	0	-0.314467	0.942141	1	1.33615	0.963793	0.893655	1.3764	0.841908	1.08313	0.692785	0.849137	0.616959	1.10996	0	0	0	2	1	0	0	0	0	0
hsa_circ:chr8:19675786-19675984	INTS10	0	0	-0.31602	0.962716	1	0.634105	0.389411	0.441024	0.451632	0.284281	0.298414	0.222214	0.470468	0.375014	0.401477	0	0	0	0	2	0	0	0	0	0
hsa_circ:chr7:5751392-5760803	RNF216	0	0	-0.439089	0.991927	1	0	0	0	0	0.0328016	0	0	0	0.0241945	0	0	0	0	0	3	0	0	0	2	0
hsa_circ:chr12:46355483-46357971	SCAF11	0	0	0.135022	0.994439	1	0	0	0	0.0107531	0	0	0	0	0	0.0118081	0	0	0	1	0	0	0	0	0	1
hsa_circ:chr7:95864114-95869439	SLC25A13	0	0	0.15491	0.904673	1	0.418962	0.545176	0.557084	0.37636	0.87471	0.530513	0.980356	1.17043	0.157264	0.247971	2	0	0	0	0	0	0	4	0	0
hsa_circ:chr3:174452676-174455536	*	0	0	0.576385	0.80451	1	0.215143	0.360206	0.673143	0.247322	0.404553	0.154733	0.993428	0.860612	0.423403	0.401477	0	0	1	1	0	0	0	0	0	0
hsa_circ:chr15:29996405-30001240	TJP1	0	0	-0.804994	0.901098	1	0.294406	0.0778823	0.174089	0.301088	0.185876	0.0994712	0.235285	0.126223	0.0241945	0.106273	0	0	0	1	0	0	0	0	0	0
hsa_circ:chr8:133740044-133769540	TMEM71	0	0	-1.56065	0.723206	1	0.464256	0.116823	0.162483	0.655942	0.896578	0.165785	0.0522857	0.0458993	0.278237	0.236163	9	6	2	18	17	0	0	0	2	4
hsa_circ:chr8:100155202-100182391	VPS13B	0	0	0	0	0	0	0	0	0	0	0	0	0	0.0120972	0	0	0	0	0	0	0	0	0	1	0
hsa_circ:chr1:197552282-197627499	DENND1B	0	0	0	0	0	0	0	0	0.0215063	0	0	0	0	0	0	0	0	0	2	0	0	0	0	0	0
hsa_circ:chr4:190994684-191001273	DUX4L3	0	0	0	0	0	0	0	0.0116059	0	0	0	0	0	0	0	0	0	1	0	0	0	0	0	0	0
hsa_circ:chr2:53927408-53992722	ASB3	0	0	0	0	0	0	0	0	0.0107531	0	0	0	0	0	0	0	0	0	1	0	0	0	0	0	0
hsa_circ:chr17:76389419-76389975	PGS1	0	0	1.37936	0.810553	1	0.192496	0.0194706	0.0116059	0.0215063	0.0656032	0.165785	0.222214	0.206547	0.048389	0.165314	1	0	0	0	0	0	0	0	0	0
hsa_circ:chr13:96843060-96843220	HS6ST3	0	0	-0.309698	0.984552	1	0.147203	0.0194706	0.0696354	0.0645189	0.109339	0.0663142	0.183	0.0458993	0.0120972	0.0236163	0	0	2	0	0	0	0	0	0	0
hsa_circ:chr9:103065914-103111654	TEX10	0	0	0	0	0	0	0	0	0.0107531	0	0	0	0	0	0	0	0	0	1	0	0	0	0	0	0
hsa_circ:chr4:76894470-76897148	SDAD1	0	0	0	0	0	0	0	0	0	0	0	0	0.0229497	0	0	0	0	0	0	0	0	0	2	0	0
hsa_circ:chr22:42473960-42474951	FAM109B	0	0	0.460898	0.782938	1	0.973805	0.369941	0.522266	0.720461	0.852842	1.08313	0.692785	0.940936	1.39118	0.625831	1	0	0	0	0	0	0	0	0	0
hsa_circ:chr7:56136175-56140804	SUMF2	0	0	-0.988244	0.916807	1	0.13588	0.194706	0	0.139791	0	0.0331571	0.0261428	0.0458993	0.0846807	0.0472325	12	20	0	13	0	3	2	4	7	4
hsa_circ:chr7:98559925-98565321	TRRAP	0	0	-1.83008	0.955986	1	0	0	0	0.0430126	0	0	0	0	0.0120972	0	0	0	0	4	0	0	0	0	1	0
hsa_circ:chr11:102056749-102080295	YAP1	0	0	-2.68039	0.735481	1	0.260436	0.223912	0	0.354854	0.109339	0.0663142	0	0.0344245	0	0.0472325	23	23	0	33	10	6	0	3	0	4
hsa_circ:chr11:45880282-45882583	CRY2	0	0	0.846406	0.95237	1	0	0	0	0.0322594	0.0218677	0.0221047	0.0392142	0	0.0241945	0.0118081	0	0	0	3	2	2	3	0	2	1
hsa_circ:chr17:38340427-38340930	RAPGEFL1	0	0	-2.44032	0.933199	1	0.0226466	0	0	0.0430126	0	0	0	0	0.0120972	0	2	0	0	4	0	0	0	0	1	0
hsa_circ:chr5:107677628-107684231	FBXL17	0	0	-0.619904	0.970488	1	0.16985	0	0	0	0	0.110524	0	0	0	0	15	0	0	0	0	10	0	0	0	0
hsa_circ:chr3:148901253-148917651	CP	0	0	0	0	0	0	0	0	0	0	0	0	0	0.0120972	0	0	0	0	0	0	0	0	0	1	0
hsa_circ:chr7:79833020-79840414	GNAI1	0	0	0	0	0	0	0.00973528	0	0.0322594	0	0	0	0	0	0	0	1	0	3	0	0	0	0	0	0
hsa_circ:chr4:128814440-128816248	PLK4	0	0	-0.289452	0.987618	1	0.0339699	0.0194706	0.0928473	0.0537657	0.153074	0.121576	0.143786	0.0114748	0.0120972	0	0	0	0	1	0	0	0	0	0	0
hsa_circ:chr12:122473237-122481959	BCL7A	0	0	0	0	0	0	0	0	0	0.0656032	0	0	0	0	0	0	0	0	0	6	0	0	0	0	0
hsa_circ:chr7:151261164-151265928	PRKAG2	0	0	-1.04376	0.972581	1	0	0	0.0348177	0.0107531	0	0.0221047	0	0	0	0	0	0	3	1	0	2	0	0	0	0
hsa_circ:chr2:181854609-181856598	UBE2E3	0	0	0	0	0	0	0	0	0	0.0109339	0	0	0	0	0	0	0	0	0	1	0	0	0	0	0
hsa_circ:chr3:52535182-52535769	STAB1	2.04466	1.34534	-0.603888	0.781232	1	4.72182	1.30453	1.34629	1.48393	1.36673	2.25468	0.666642	1.34255	1.27021	1.19262	7	3	0	4	0	0	0	0	0	2
hsa_circ:chr5:127731009-127731238	FBN2	0	0	1.02732	0.908958	1	0	0.0584117	0	0.0537657	0.0218677	0.0331571	0.0653571	0.103273	0.0241945	0.0472325	0	0	0	0	0	2	0	0	0	0
hsa_circ:chr8:72875158-72885894	LOC100132891	0	0	0.111804	0.897516	1	0.792632	0.759352	0.754384	0.677448	1.36673	0.906293	1.86921	0.447518	0.580668	0.897418	0	0	0	0	0	0	2	0	0	0
hsa_circ:chr1:235628953-235647831	B3GALNT2	0	0	-0.292218	0.988913	1	0.0679399	0.0194706	0	0.118285	0.0656032	0.0663142	0	0	0.0725834	0.082657	6	2	0	11	6	6	0	0	6	7
hsa_circ:chr10:28345409-28358781	MPP7	0	0	-2.00057	0.952238	1	0	0	0.0116059	0.0107531	0.0218677	0.0110524	0	0	0	0	0	0	0	0	2	0	0	0	0	0
hsa_circ:chrX:54328204-54334512	WNK3	0	0	0	0	0	0	0	0	0	0.0328016	0	0	0	0	0	0	0	0	0	3	0	0	0	0	0
hsa_circ:chr5:114557521-114577303	PGGT1B	0	0	1.17975	0.938638	1	0.0452932	0	0	0	0	0.0663142	0	0	0.0362917	0	4	0	0	0	0	6	0	0	3	0
hsa_circ:chr20:35563432-35563806	SAMHD1	0	0	-1.41598	0.886165	1	0.226466	0.00973528	0.0232118	0.075272	0.109339	0	0.0130714	0.0458993	0.048389	0.0590407	0	1	0	0	0	0	0	0	2	0
hsa_circ:chr16:30515496-30516783	ITGAL	0	0	0	0	0	0	0	0	0	0	0.0110524	0.0392142	0	0.0241945	0	0	0	0	0	0	1	3	0	2	0
hsa_circ:chr16:71808371-71810259	AP1G1	0	0	-0.336145	0.969469	1	0.13588	0.1655	0.139271	0.258076	0.459223	0.221047	0.235285	0.114748	0.157264	0.18893	0	0	0	0	0	0	0	0	0	2
hsa_circ:chr2:19452980-19455499	*	0	0	0.0808978	0.943591	1	0.339699	0.204441	0.51066	0.365607	0.262413	0.265257	0.705856	0.35572	0.181459	0.271587	0	0	0	0	0	0	1	0	0	0
hsa_circ:chr4:170384394-170400685	NEK1	0	0	0	0	0	0.0226466	0	0	0	0	0	0	0	0	0	2	0	0	0	0	0	0	0	0	0
hsa_circ:chr8:133848785-133856563	PHF20L1	0	0	-0.182225	0.998159	1	0.147203	0.00973528	0.0464236	0.0645189	0.0984049	0.110524	0.0130714	0.0917986	0.048389	0.0590407	0	0	0	0	5	0	0	0	1	0
hsa_circ:chr3:37597267-37597896	ITGA9	0	0	-0.732047	0.924469	1	0.124556	0.107088	0.0580295	0.129038	0.328016	0.0884189	0.117643	0.183597	0.0362917	0.0236163	1	0	0	0	0	0	0	0	0	0
hsa_circ:chr1:67306152-67337192	WDR78	0	0	-0.601328	0.954433	1	0.16985	0.0486764	0.0116059	0.0215063	0.185876	0.0773665	0.117643	0.0573741	0.0241945	0.0118081	0	0	0	0	3	0	0	0	0	0
hsa_circ:chr9:111819471-111822732	TMEM245	0	0	-1.35195	0.942943	1	0	0.0973528	0.0232118	0	0	0	0	0	0	0.0472325	0	10	2	0	0	0	0	0	0	4
hsa_circ:chr1:52747333-52769597	ZFYVE9	0	0	0.582847	0.974021	1	0	0	0	0.0322594	0	0.0110524	0.0130714	0	0.0241945	0	0	0	0	3	0	1	1	0	2	0
hsa_circ:chr8:62415672-62416068	ASPH	0	0	0.126858	0.9604	1	0.181173	0.0778823	0.0696354	0.107531	0.14214	0.165785	0.104571	0.218022	0.0604862	0.082657	0	0	0	0	0	2	0	0	0	0
hsa_circ:chr7:99935802-99936512	PILRB	0	0	0.21159	0.907329	1	0.498226	0.1655	0.290148	0.54841	0.349884	0.364728	0.169928	0.917986	0.302431	0.389669	0	0	1	0	0	0	0	0	1	1
hsa_circ:chr15:51827860-51839605	DMXL2	0	0	0.481195	0.885011	1	0.283083	0.0584117	0.0116059	0.354854	0.174942	0.342623	0.352928	0.068849	0.314528	0.153506	0	0	0	2	0	0	0	0	2	0
hsa_circ:chr1:233766444-233773180	KCNK1	0	0	0	0	0	0	0	0	0	0	0	0	0	0.0241945	0	0	0	0	0	0	0	0	0	2	0
hsa_circ:chr13:24877061-24877406	SPATA13	0	0	0.206956	0.944817	1	0.215143	0.155765	0.139271	0.107531	0.0546694	0.0663142	0.339857	0.0458993	0.21775	0.106273	2	0	0	0	0	0	0	0	0	0
hsa_circ:chr6:169292805-169292962	*	0	0	0.335846	0.953575	1	0.0339699	0.0194706	0.0348177	0.0967783	0.0656032	0.0552618	0.117643	0	0.0725834	0.0708488	0	0	0	1	0	0	0	0	0	0
hsa_circ:chr12:47044275-47046335	*	0	0	-0.629683	0.923787	1	0.13588	0.301794	0.174089	0.0430126	0.437355	0.0773665	0.287571	0.0917986	0.048389	0.200738	0	0	0	0	0	0	0	0	1	0
hsa_circ:chrX:106096751-106097526	TBC1D8B	0	0	0	0	0	0.147203	0	0	0	0.0218677	0	0	0	0	0	13	0	0	0	2	0	0	0	0	0
hsa_circ:chr3:178626310-178627494	*	0	0	0	0	0	0.113233	0.0194706	0	0	0	0	0	0	0	0	10	2	0	0	0	0	0	0	0	0
hsa_circ:chrUn_gl000220:118708-159314	RNA45S5	0	0	0	0	0	0	0	0.0464236	0	0	0	0	0	0	0	0	0	4	0	0	0	0	0	0	0
hsa_circ:chr7:141385278-141386458	KIAA1147	0	0	-1.79553	0.957155	1	0	0.00973528	0	0.0322594	0	0	0	0	0.0120972	0	0	1	0	3	0	0	0	0	1	0
hsa_circ:chr16:68862077-68863700	CDH1	0	0	-1.03133	0.915889	1	0.13588	0.0778823	0.0116059	0.193557	0.0218677	0.0552618	0.0653571	0	0.0241945	0.0708488	12	8	1	18	2	5	5	0	2	6
hsa_circ:chr7:104542458-104543667	LHFPL3	0	0	0.56302	0.861711	1	0.271759	0.0292059	0.25533	0.118285	0.306148	0.110524	0.326785	0.631116	0.108875	0.271587	0	0	0	0	0	0	0	0	0	4
hsa_circ:chr4:88116476-88116900	KLHL8	0	0	0	0	0	0	0	0	0	0	0	0	0	0.0120972	0	0	0	0	0	0	0	0	0	1	0
hsa_circ:chr20:50273477-50287796	ATP9A	0	0	0	0	0	0	0	0	0	0.0109339	0	0	0	0	0	0	0	0	0	1	0	0	0	0	0
hsa_circ:chr7:116199696-116199905	CAV1	0	0	0.841933	0.862994	1	0.0792632	0.0292059	0.0116059	0.150544	0.185876	0.121576	0.248357	0.103273	0.108875	0.236163	0	0	0	0	0	0	0	2	0	0
hsa_circ:chr12:1219358-1225199	ERC1	0	0	1.37033	0.966404	1	0	0.00973528	0	0	0	0	0.0130714	0	0.0120972	0	0	1	0	0	0	0	1	0	1	0
hsa_circ:chr22:31837760-31839080	EIF4ENIF1	0	0	0	0	0	0	0	0	0	0	0	0	0	0.0241945	0	0	0	0	0	0	0	0	0	2	0
hsa_circ:chr2:191940953-192032686	STAT4	0	0	0	0	0	0	0	0	0	0.0109339	0	0	0	0	0	0	0	0	0	1	0	0	0	0	0
hsa_circ:chr13:99481561-99498314	DOCK9	0	0	-1.42322	0.873297	1	0.181173	0.068147	0.0696354	0.150544	0.0765371	0.0773665	0.0784285	0	0.0241945	0.0236163	1	0	0	0	0	0	0	0	0	0
hsa_circ:chrUn_gl000220:113244-118791	RNA45S5	0	0	0	0	0	0	0	0	0	0	0.0110524	0	0	0	0	0	0	0	0	0	1	0	0	0	0
hsa_circ:chr6:6152046-6182374	F13A1	0	0	0	0	0	0.158526	0.0194706	0	0.0107531	0.0109339	0	0	0	0	0	14	2	0	1	1	0	0	0	0	0
hsa_circ:chr15:41337102-41350979	INO80	0	0	0	0	0	0	0	0	0	0.0109339	0	0	0	0	0	0	0	0	0	1	0	0	0	0	0
hsa_circ:chr17:80361813-80369406	C17orf101	0	0	-0.832511	0.865189	1	0.464256	0.223912	0.0928473	0.473138	0.53576	0.309466	0.130714	0.103273	0.048389	0.413285	0	0	0	0	1	0	0	0	0	0
hsa_circ:chr16:4700366-4733933	MGRN1	0	0	-0.826692	0.909769	1	0.20382	0.18497	0.127665	0.0967783	0.19681	0.209995	0.0130714	0.126223	0.048389	0.0590407	0	1	0	0	0	0	0	0	0	0
hsa_circ:chr3:138219241-138251412	CEP70	0	0	-2.2906	0.896375	1	0.0339699	0.0194706	0	0.075272	0.0437355	0.0110524	0	0	0.0241945	0	2	0	0	0	0	0	0	0	0	0
hsa_circ:chr10:111878969-111890244	ADD3	0	0	0	0	0	0	0	0	0	0.0109339	0	0	0	0	0	0	0	0	0	1	0	0	0	0	0
hsa_circ:chr1:150429764-150437203	RPRD2	0	0	0	0	0	0	0.00973528	0	0	0	0	0	0	0	0	0	1	0	0	0	0	0	0	0	0
hsa_circ:chr14:37736143-37754652	MIPOL1	0	0	0.281657	0.991501	1	0	0	0	0.0107531	0	0	0.0130714	0	0	0	0	0	0	1	0	0	1	0	0	0
hsa_circ:chr11:120170333-120173077	POU2F3	0	0	-0.136137	0.995361	1	0.0792632	0.0292059	0.139271	0.419373	0.262413	0.165785	0.169928	0.137698	0.266139	0.106273	0	0	0	0	4	0	0	0	0	0
hsa_circ:chr13:24868877-24871873	SPATA13	0	0	-0.707004	0.865016	1	0.747338	0.204441	0.406207	0.634436	0.612297	0.287361	0.2745	0.413094	0.278237	0.342436	10	0	0	3	1	1	0	0	2	0
hsa_circ:chr18:34326908-34340745	FHOD3	0	0	-0.541566	0.946492	1	0.215143	0.0876176	0.1973	0.118285	0.174942	0.0552618	0.183	0.068849	0.0725834	0.165314	0	0	0	0	0	0	0	0	0	1
hsa_circ:chr4:190417503-190417716	*	0	0	0.269584	0.988282	1	0	0	0	0.0107531	0.0109339	0	0.0261428	0	0	0	0	0	0	1	0	0	0	0	0	0
hsa_circ:chr9:95840128-95841884	SUSD3	0	0	1.33692	0.82398	1	0.0226466	0.0778823	0.0232118	0.0430126	0.120273	0.110524	0.143786	0.183597	0.157264	0.12989	0	0	0	0	0	0	0	0	1	0
hsa_circ:chr7:97788650-97800986	LMTK2	0	0	0	0	0	0.0226466	0	0	0.0537657	0	0	0	0	0	0	2	0	0	5	0	0	0	0	0	0
hsa_circ:chr5:112336781-112339774	DCP2	0	0	-2.22655	0.941658	1	0.0566165	0	0	0	0	0	0	0	0.0120972	0	5	0	0	0	0	0	0	0	1	0
hsa_circ:chr9:138295242-138295405	*	0	0	0.160932	0.971701	1	0.0905865	0.0778823	0.0116059	0.0537657	0	0.0110524	0.0392142	0.0573741	0.0120972	0.141698	1	0	0	0	0	0	0	0	0	0
hsa_circ:chr15:44671888-44673174	CASC4	0	0	-1.52775	0.865314	1	0.147203	0.00973528	0	0.268829	0.120273	0.0442094	0	0	0.145167	0	13	1	0	25	11	4	0	0	12	0
hsa_circ:chr19:34266523-34267192	*	0	0	1.42461	0.707914	1	0.181173	0.0778823	0.185695	0.118285	0.14214	0.221047	0.183	1.25076	0.0846807	0.153506	0	0	0	0	0	0	0	0	1	0
hsa_circ:chr4:88045511-88045814	AFF1	0	0	-0.571976	0.972324	1	0.0452932	0.0292059	0	0.0215063	0.087471	0	0.0522857	0	0.0120972	0.0590407	0	0	0	1	0	0	0	0	0	0
hsa_circ:chr8:134301788-134302195	NDRG1	0	0	0	0	0	0	0	0	0	0	0	0	0	0	0.0118081	0	0	0	0	0	0	0	0	0	1
hsa_circ:chr19:9004869-9006766	MUC16	1.20601	0	-2.98685	0.364854	1	0.215143	0.0876176	0.568689	1.43017	3.72845	0.198942	0.287571	0.0114748	0.120972	0.141698	0	0	0	19	22	1	0	0	0	0
hsa_circ:chr19:30469420-30477324	URI1	0	0	-1.36995	0.888189	1	0.0792632	0.0584117	0.0232118	0.107531	0.185876	0.0221047	0.130714	0.0229497	0	0	0	2	0	0	0	0	0	0	0	0
hsa_circ:chr7:81964451-82039927	CACNA2D1	0	0	-3.88693	0.866289	1	0.0566165	0.0194706	0.0116059	0.0430126	0.0328016	0.0110524	0	0	0	0	5	2	0	3	1	0	0	0	0	0
hsa_circ:chr10:22012879-22016857	MLLT10	0	0	-0.284509	0.95969	1	0.883218	0.593852	1.06774	0.688201	0.82004	0.442094	0.627428	1.42288	0.362917	0.472325	0	0	0	0	0	0	0	4	0	0
hsa_circ:chr1:224481969-224488365	NVL	0	0	0	0	0	0	0	0	0.0430126	0	0	0	0	0	0	0	0	0	4	0	0	0	0	0	0
hsa_circ:chr17:43011291-43011798	KIF18B	0	0	0.710945	0.79661	1	0.317053	0.233647	0.1973	0.387113	0.273347	0.331571	0.548999	0.481943	0.423403	0.519558	1	0	0	0	0	0	0	0	0	0
hsa_circ:chr9:80143985-80177905	GNA14	0	0	0	0	0	0.0113233	0	0	0	0	0	0	0	0	0	1	0	0	0	0	0	0	0	0	0
hsa_circ:chr6:151757555-151766960	RMND1	0	0	-2.63464	0.925934	1	0.0113233	0.0292059	0	0	0.0328016	0	0	0	0	0.0118081	0	3	0	0	0	0	0	0	0	0
hsa_circ:chr19:41263237-41265515	SNRPA	0	0	1.46089	0.945859	1	0	0	0	0	0.0218677	0	0	0	0.048389	0.0118081	0	0	0	0	2	0	0	0	4	1
hsa_circ:chr12:62943448-62946954	MON2	0	0	0	0	0	0.0452932	0.00973528	0	0.0215063	0.0546694	0	0	0	0	0	4	1	0	2	5	0	0	0	0	0
hsa_circ:chr13:114134890-114138371	DCUN1D2	0	0	0	0	0	0	0	0	0.0215063	0	0	0	0	0	0	0	0	0	2	0	0	0	0	0	0
hsa_circ:chr7:128265851-128266584	*	0	0	0.0279927	0.984941	1	0.0905865	0	0	0.0967783	0.0109339	0	0	0	0.0604862	0.141698	8	0	0	9	1	0	0	0	5	12
hsa_circ:chr16:87336259-87339511	C16orf95	0	0	2.09538	0.939546	1	0.0113233	0	0	0	0	0	0	0	0.048389	0	1	0	0	0	0	0	0	0	4	0
hsa_circ:chr6:36006438-36006877	MAPK14	0	0	-0.598601	0.950096	1	0.0566165	0.136294	0.0348177	0.17205	0.131206	0.0331571	0.222214	0.0114748	0.048389	0.0354244	0	0	0	0	0	0	0	0	4	0
hsa_circ:chr10:96267024-96282210	TBC1D12	0	0	-2.32105	0.912385	1	0.0339699	0	0	0.0322594	0.0546694	0	0	0	0.0241945	0	3	0	0	3	5	0	0	0	2	0
hsa_circ:chr14:31103153-31107453	SCFD1	0	0	-1.25767	0.898759	1	0	0.0778823	0	0.215063	0.14214	0	0.0261428	0	0.0967779	0.0590407	0	8	0	20	13	0	2	0	8	5
hsa_circ:chr4:57883209-57883894	POLR2B	0	0	0.0953823	0.993046	1	0.0226466	0	0	0	0	0	0	0	0.0241945	0	2	0	0	0	0	0	0	0	2	0
hsa_circ:chr16:89961446-89962491	TCF25	0	0	0	0	0	0	0	0	0	0.0437355	0	0	0	0	0	0	0	0	0	4	0	0	0	0	0
hsa_circ:chr11:332703-333275	*	0	0	-0.175266	0.998573	1	0.158526	0.0194706	0.0928473	0.139791	0.174942	0.0994712	0.183	0.0114748	0.0120972	0.212546	0	0	0	0	0	0	0	0	0	2
hsa_circ:chr12:12332744-12340053	LRP6	0	0	-1.80262	0.817522	1	0.113233	0.0389411	0	0.333348	0.284281	0.0773665	0	0.0344245	0.108875	0	1	3	0	12	4	4	0	0	0	0
hsa_circ:chr17:39846030-39846193	EIF1	0	0	0	0	0	0	0	0	0	0	0	0	0	0	0.0472325	0	0	0	0	0	0	0	0	0	4
hsa_circ:chr3:167319915-167351320	WDR49	0	0	-2.90862	0.913763	1	0.0452932	0	0	0.0215063	0.0218677	0	0	0	0	0.0118081	4	0	0	2	2	0	0	0	0	1
hsa_circ:chr10:7230586-7269899	SFMBT2	0	0	0	0	0	0	0	0	0	0	0	0	0	0.0846807	0	0	0	0	0	0	0	0	0	7	0
hsa_circ:chrY:21868680-21869632	KDM5D	0	0	0	0	0	0	0.00973528	0	0	0	0	0	0	0	0	0	1	0	0	0	0	0	0	0	0
hsa_circ:chr9:91965547-91973768	SECISBP2	0	0	0	0	0	0.0113233	0.0194706	0	0	0	0	0	0	0	0	1	2	0	0	0	0	0	0	0	0
hsa_circ:chr18:8624936-8636355	RAB12	0	0	0	0	0	0	0	0	0.0107531	0	0	0	0	0	0	0	0	0	1	0	0	0	0	0	0
hsa_circ:chr17:18768782-18781183	PRPSAP2	0	0	-1.14532	0.924506	1	0.0566165	0.0584117	0	0.0967783	0.0765371	0.0221047	0	0.0114748	0.0967779	0	5	6	0	9	7	2	0	1	8	0
hsa_circ:chr16:81697389-81697657	CMIP	0	0	-0.0079795	0.971178	1	0.215143	0.272588	0.290148	0.20431	0.131206	0.408937	0.235285	0.0229497	0.13307	0.307012	0	2	0	0	0	0	0	0	0	0
hsa_circ:chr1:76269416-76276492	MSH4	0	0	-1.9108	0.853961	1	0.0905865	0.0194706	0	0.0860252	0.251479	0.0221047	0.0392142	0.0458993	0	0.0118081	3	0	0	0	0	0	0	0	0	0
hsa_circ:chr1:36437625-36448313	EIF2C3	0	0	0	0	0	0	0	0	0.0107531	0	0	0	0	0	0	0	0	0	1	0	0	0	0	0	0
hsa_circ:chr3:149459295-149469272	COMMD2	0	0	0.321871	0.925264	1	0.147203	0.0973528	0.0696354	0.290335	0.087471	0.0773665	0.183	0.0573741	0.169361	0.37786	0	0	0	0	0	0	2	0	0	0
hsa_circ:chr11:107931767-107943189	CUL5	1.05298	0	-0.405804	0.90978	1	1.04174	0.554911	1.48556	0.892511	1.2902	0.740508	1.281	0.550792	0.35082	1.05092	0	0	0	0	0	2	0	0	0	0
hsa_circ:chr12:123022886-123024301	KNTC1	0	0	0	0	0	0	0	0	0	0	0.0663142	0	0	0	0	0	0	0	0	0	6	0	0	0	0
hsa_circ:chr4:101386580-101401196	EMCN	0	0	1.29468	0.925507	1	0	0	0	0.0107531	0.0437355	0.121576	0	0	0.0120972	0	0	0	0	0	0	4	0	0	0	0
hsa_circ:chr13:29001296-29041754	FLT1	0	0	0.439291	0.933301	1	0.147203	0	0	0.0537657	0.14214	0.143681	0.143786	0.0573741	0.0967779	0.0236163	0	0	0	1	0	0	0	0	0	0
hsa_circ:chr12:44537328-44605170	TMEM117	0	0	0.929824	0.894247	1	0.0226466	0.0584117	0.0116059	0.0967783	0.0328016	0.0663142	0	0.0917986	0.229848	0.0354244	0	0	0	0	0	0	0	8	0	0
hsa_circ:chr3:167319915-167351325	WDR49	0	0	0	0	0	0	0	0	0.0322594	0	0	0	0	0	0	0	0	0	3	0	0	0	0	0	0
hsa_circ:chr3:47918907-47956429	MAP4	0	0	0	0	0	0	0	0	0	0	0.0663142	0	0	0	0	0	0	0	0	0	6	0	0	0	0
hsa_circ:chr2:19265742-19325148	*	0	0	0	0	0	0	0	0.0116059	0.0107531	0	0	0	0	0	0	0	0	1	1	0	0	0	0	0	0
hsa_circ:chr20:60881704-60883526	ADRM1	4.11184	5.46588	0.410668	0.539143	1	4.65388	4.36141	4.30579	4.55933	2.6788	4.79672	3.68614	5.66857	3.9558	9.22215	2	0	0	0	0	0	0	0	0	0
hsa_circ:chrX:53431944-53432323	SMC1A	0	0	-0.169748	0.999596	1	0.0679399	0	0.0348177	0.0860252	0	0	0	0.0229497	0.13307	0.0118081	6	0	3	8	0	0	0	2	11	1
hsa_circ:chr17:9281869-9325360	STX8	4.33578	4.13788	-0.0674004	0.922081	1	4.42741	2.24885	3.45856	4.67762	6.86647	3.63623	8.13042	2.35234	2.1896	4.38082	1	0	0	0	0	0	0	0	0	0
hsa_circ:chr7:44146145-44147683	AEBP1	1.52809	2.80072	0.874068	0.463795	1	2.8648	0.671735	2.10067	1.16134	0.841908	3.02835	2.57507	5.65709	1.63313	1.10996	0	0	0	0	4	0	0	0	0	0
hsa_circ:chr15:44149144-44153584	WDR76	0	0	1.09238	0.845852	1	0.13588	0.0292059	0.0348177	0.0860252	0.0546694	0.254204	0.0653571	0	0.21775	0.18893	1	0	0	0	0	0	0	0	0	0
hsa_circ:chr18:55342066-55362764	ATP8B1	0	0	0	0	0	0	0	0	0.0107531	0	0	0	0	0	0	0	0	0	1	0	0	0	0	0	0
hsa_circ:chr2:233659458-233671367	GIGYF2	0	0	0	0	0	0	0.00973528	0	0	0	0	0	0	0	0	0	1	0	0	0	0	0	0	0	0
hsa_circ:chr6:57244699-57251995	PRIM2	0	0	-0.0349669	0.957156	1	0.905865	0.486764	0.382995	0.914017	0.940313	0.839979	1.3725	0.66554	0.157264	0.50775	0	0	0	2	0	0	0	0	0	0
hsa_circ:chr14:105410848-105419424	AHNAK2	1.11332	1.53166	0.460228	0.726286	1	1.63056	0.769087	0.905261	1.39791	0.863776	1.04997	1.281	0.745864	1.97185	2.6096	0	0	0	0	0	0	0	0	0	1
hsa_circ:chr12:132416720-132426528	PUS1	0	1.01896	0.362387	0.806524	1	0.815278	0.486764	0.603507	1.18285	0.87471	1.07208	0.823499	0.608166	1.69361	0.897418	0	0	2	0	0	0	0	0	0	0
hsa_circ:chr6:155552293-155574898	TIAM2	1.30752	1.10762	-0.239369	0.96777	1	1.14365	1.0222	1.67125	1.31188	1.3886	1.01682	2.22214	1.03273	0.616959	0.649448	0	0	0	1	0	0	0	0	0	0
hsa_circ:chr3:10513956-10514106	ATP2B2	0	0	-0.173247	0.999049	1	0.0679399	0.00973528	0.139271	0.0860252	0.087471	0.0663142	0.209143	0.0114748	0.0120972	0.0472325	0	0	0	0	0	0	1	0	0	0
hsa_circ:chr13:114157811-114164739	TMCO3	0	0	0	0	0	0.0226466	0	0	0	0	0	0	0	0	0	2	0	0	0	0	0	0	0	0	0
hsa_circ:chr19:47646751-47673180	SAE1	0	0	0.475525	0.965982	1	0.0566165	0	0	0.0107531	0.0109339	0	0	0	0.108875	0	5	0	0	1	1	0	0	0	9	0
hsa_circ:chr6:149705870-149706429	TAB2	0	0	-1.28641	0.938288	1	0.0566165	0.00973528	0.0116059	0	0.0765371	0.0110524	0.0522857	0	0	0	1	0	0	0	0	0	0	0	0	0
hsa_circ:chr2:240487010-240487689	*	0	0	-1.27744	0.842943	1	0.124556	0.0876176	0.336571	0.290335	0.185876	0.0663142	0.156857	0.0573741	0.0241945	0.118081	0	0	0	1	0	0	0	0	0	0
hsa_circ:chr13:52249306-52313311	WDFY2	0	0	-0.173514	0.999331	1	0.0113233	0.0292059	0.0116059	0.0860252	0.0437355	0.0994712	0.0261428	0.0114748	0.0241945	0	0	0	0	0	1	0	0	0	0	0
hsa_circ:chr18:756557-756835	YES1	0	0	-0.908688	0.895299	1	0.283083	0.0778823	0	0.40862	0.120273	0.18789	0	0.0458993	0.169361	0.0708488	25	8	0	38	11	17	0	4	14	6
hsa_circ:chr15:52179786-52181342	TMOD3	0	0	0.270546	0.979704	1	0.0452932	0.0194706	0	0	0	0.0663142	0	0	0	0.0118081	4	2	0	0	0	6	0	0	0	1
hsa_circ:chr6:79625267-79625632	*	0	0	-0.584855	0.957002	1	0.16985	0.0194706	0.0348177	0.161297	0.0328016	0.0442094	0.117643	0.0573741	0.0241945	0.0354244	0	0	0	6	0	0	0	0	0	0
hsa_circ:chr4:56744083-56758877	EXOC1	0	0	0	0	0	0	0.0292059	0	0	0	0	0	0	0	0	0	3	0	0	0	0	0	0	0	0
hsa_circ:chr16:16170183-16180848	ABCC1	0	0	0	0	0	0	0	0	0	0	0	0	0	0.0604862	0	0	0	0	0	0	0	0	0	5	0
hsa_circ:chr22:45210552-45221473	PRR5-ARHGAP8	0	0	-1.09577	0.957786	1	0.0226466	0	0	0.0645189	0.0109339	0	0	0.0458993	0	0	2	0	0	6	1	0	0	4	0	0
hsa_circ:chr21:38599955-38604752	DSCR3	0	0	-0.0594967	0.974338	1	0.509549	0.18497	0.394601	0.505398	0.404553	0.530513	0.379071	0.195072	0.447598	0.366052	4	0	0	0	0	0	0	0	0	0
hsa_circ:chr15:83781175-83781381	TM6SF1	0	0	0	0	0	0	0	0	0	0.0109339	0	0	0	0	0	0	0	0	0	1	0	0	0	0	0
hsa_circ:chr17:39658622-39658846	KRT13	1.40211	0	-1.62239	0.522584	1	2.21937	1.26559	1.06774	2.08611	0.371752	1.28207	0.196071	0.172122	0.532279	0.0944651	0	0	0	0	0	1	0	0	0	0
hsa_circ:chr16:84031810-84034406	NECAB2	0	0	0.620801	0.916756	1	0.124556	0.0292059	0.0348177	0.0537657	0.0546694	0.0331571	0.104571	0.103273	0.13307	0.082657	0	0	0	0	0	0	0	0	2	0
hsa_circ:chr5:122358002-122365171	PPIC	0	0	-0.167118	0.999327	1	0.475579	0.408882	0.359783	0.236569	0.470157	0.37578	0.326785	0.240971	0.120972	0.673064	1	0	0	0	0	0	0	0	0	0
hsa_circ:chr15:84228005-84245493	SH3GL3	0	0	0	0	0	0	0	0	0.0215063	0	0	0	0	0	0	0	0	0	2	0	0	0	0	0	0
hsa_circ:chr2:203841992-203847164	ALS2CR8	0	0	-2.00194	0.888455	1	0.113233	0	0	0.129038	0	0	0	0	0.0604862	0	10	0	0	12	0	0	0	0	5	0
hsa_circ:chr10:54040549-54050050	PRKG1	0	0	-1.24597	0.850459	1	0.577489	0.00973528	0.0580295	0.0645189	0.262413	0.132628	0.0392142	0.0344245	0.120972	0.082657	5	0	0	0	0	0	0	0	0	0
hsa_circ:chr2:65292159-65292569	CEP68	0	0	0.285044	0.957278	1	0.0113233	0	0.104453	0.075272	0.0765371	0.0773665	0.0392142	0.126223	0.0241945	0.0590407	0	0	0	4	0	0	0	0	0	0
hsa_circ:chr13:45976410-45978547	SLC25A30	0	0	0	0	0	0.0339699	0	0	0	0	0	0	0	0	0	3	0	0	0	0	0	0	0	0	0
hsa_circ:chr7:84666205-84671601	SEMA3D	0	0	0	0	0	0	0	0	0.0322594	0	0	0	0	0	0	0	0	0	3	0	0	0	0	0	0
hsa_circ:chr5:171809040-171833356	SH3PXD2B	0	0	0	0	0	0.0113233	0	0	0	0.0218677	0	0	0	0	0	1	0	0	0	2	0	0	0	0	0
hsa_circ:chr12:68827064-68845332	*	1.93405	1.43596	-0.429604	0.866572	1	1.51732	1.30453	1.59001	2.00009	3.25829	1.76838	2.71885	0.952411	0.677445	1.06273	0	0	0	0	0	0	0	0	1	0
hsa_circ:chr1:216850418-216855368	ESRRG	0	0	0	0	0	0	0	0	0.0215063	0	0	0	0	0	0	0	0	0	2	0	0	0	0	0	0
hsa_circ:chr13:25887021-25901172	NUPL1	0	0	0	0	0	0.0226466	0	0	0	0	0	0	0	0	0	2	0	0	0	0	0	0	0	0	0
hsa_circ:chr19:44251785-44252049	SMG9	0	0	0	0	0	0	0.0292059	0	0.0215063	0	0	0	0	0	0	0	3	0	2	0	0	0	0	0	0
hsa_circ:chr20:47711269-47711500	CSE1L	0	0	0	0	0	0	0.0389411	0	0	0	0	0	0	0	0	0	4	0	0	0	0	0	0	0	0
hsa_circ:chr10:93768586-93768965	BTAF1	0	0	1.32775	0.916763	1	0	0.00973528	0.0116059	0.0430126	0	0.0552618	0	0	0	0.106273	0	1	1	4	0	5	0	0	0	9
hsa_circ:chr1:158741811-158775910	OR6N2	3.15996	2.4752	-0.35236	0.877381	1	2.98935	2.23912	2.08906	3.39799	5.08425	2.50889	3.88221	1.51468	1.27021	3.2	0	0	0	0	0	0	0	0	2	0
hsa_circ:chr20:61537235-61542962	DIDO1	0	0	0.146782	0.963779	1	0.0792632	0.0194706	0.116059	0.0967783	0.109339	0.143681	0.0130714	0.0229497	0.120972	0.165314	0	0	0	1	0	0	0	0	0	0
hsa_circ:chr1:15270853-15272669	KAZN	0	0	-0.19039	0.998852	1	0.0566165	0	0	0.0107531	0	0	0	0	0	0.0590407	5	0	0	1	0	0	0	0	0	5
hsa_circ:chr2:20757829-20760275	*	0	0	0.496044	0.807831	1	0.294406	0.301794	0.626719	0.473138	0.6779	0.397885	1.22871	0.711439	0.266139	0.743913	0	0	0	2	0	0	0	0	0	0
hsa_circ:chr15:78885434-78893729	CHRNA5	0	0	0.225561	0.861592	1	0.747338	0.467294	0.626719	0.569917	1.43234	0.817875	1.66007	0.860612	0.423403	0.732104	0	0	0	3	0	0	0	0	0	0
hsa_circ:chr20:35693827-35696589	RBL1	0	0	-1.77313	0.939315	1	0	0	0	0.0860252	0	0	0.0130714	0	0.0120972	0	0	0	0	6	0	0	1	0	0	0
hsa_circ:chr7:80439927-80458061	SEMA3C	0	0	0.222583	0.979192	1	0.0339699	0.00973528	0	0	0.0437355	0.0663142	0	0	0.0120972	0.0236163	3	1	0	0	4	6	0	0	1	2
hsa_circ:chr1:152198902-152224234	*	2.41079	1.92166	-0.327151	0.906693	1	2.27599	1.61606	2.04264	2.17214	3.94713	1.81259	3.17635	1.31961	1.20972	2.09004	0	1	0	0	0	3	0	0	0	0
hsa_circ:chr12:23818378-23908658	SOX5	0	0	-0.30521	0.985059	1	0.158526	0.0292059	0.0348177	0.0322594	0.153074	0.0221047	0.0914999	0.0229497	0.193556	0	4	0	0	0	0	0	0	0	0	0
hsa_circ:chr17:73559097-73559887	LLGL2	0	0	0	0	0	0	0	0	0.0107531	0	0	0	0	0	0	0	0	0	1	0	0	0	0	0	0
hsa_circ:chr8:144807929-144808258	FAM83H	2.42954	3.29213	0.438338	0.619094	1	3.3517	2.16123	4.66557	1.23661	0.73257	3.0615	3.82993	2.44414	1.68152	5.44355	0	0	0	0	2	0	0	0	0	0
hsa_circ:chr5:138145727-138163407	CTNNA1	0	0	-1.50194	0.7194	1	0.600135	0.155765	0.0928473	1.24737	0.426421	0.165785	0.0392142	0.0344245	0.56857	0.082657	53	16	8	116	39	15	3	3	47	7
hsa_circ:chr1:31791956-31821821	ZCCHC17	0	0	0	0	0	0.0226466	0	0	0	0	0	0	0	0	0	2	0	0	0	0	0	0	0	0	0
hsa_circ:chr12:21457361-21471857	SLCO1A2	0	0	0.965225	0.919567	1	0.0339699	0.0194706	0	0.0107531	0.0546694	0.0110524	0.0914999	0.0229497	0.0120972	0.0944651	0	0	0	0	0	0	0	0	0	2
hsa_circ:chrX:88755243-88755655	*	0	0	-0.827524	0.96151	1	0.0113233	0	0.0696354	0	0.0656032	0	0.0130714	0.0458993	0	0.0236163	0	0	0	0	0	0	0	0	0	1
hsa_circ:chr3:4452549-4461830	SUMF1	0	0	-2.06062	0.70751	1	0.271759	0.262853	0.0696354	0.849499	0.207744	0.143681	0.0653571	0.068849	0.0967779	0.0236163	24	27	6	79	19	13	5	6	8	2
hsa_circ:chr12:118472791-118474315	WSB2	0	0	0.0526233	0.97587	1	0.16985	0.0389411	0.0580295	0.075272	0.0546694	0.121576	0.0261428	0.0114748	0.181459	0.0708488	0	0	0	1	0	0	0	0	0	0
hsa_circ:chr7:72865677-72874048	BAZ1B	1.17576	1.11075	-0.0820498	0.965604	1	1.27953	0.574382	1.23023	0.914017	1.88063	0.817875	1.63393	1.5032	0.689543	0.909227	0	0	0	0	0	0	0	0	0	1
hsa_circ:chr7:48626750-48634409	ABCA13	0	0	2.15195	0.875237	1	0.0452932	0	0	0	0	0	0	0.0803238	0.120972	0	4	0	0	0	0	0	0	7	10	0
hsa_circ:chr5:31421379-31424578	DROSHA	0	0	-1.29725	0.845582	1	0	0	0	0.623683	0.33895	0.176838	0	0	0.0967779	0.118081	0	0	0	58	31	16	0	0	8	10
hsa_circ:chr5:139884406-139885454	ANKHD1-EIF4EBP3	0	0	-1.28233	0.916775	1	0.0679399	0.107088	0	0.075272	0.0328016	0.0331571	0	0	0.0241945	0.0590407	6	11	0	7	3	3	0	0	2	5
hsa_circ:chr13:48651289-48664554	MED4	0	0	0.584957	0.973938	1	0	0	0	0.0322594	0	0	0	0	0.048389	0	0	0	0	3	0	0	0	0	4	0
hsa_circ:chr15:28412833-28414801	HERC2	0	0	-0.806954	0.825913	1	0.769985	0.486764	0.208906	1.05381	0.699768	0.386833	0.392142	0.424569	0.447598	0.18893	15	4	0	11	5	1	0	10	4	0
hsa_circ:chr2:111991205-111998266	*	0	0	0	0	0	0	0	0	0	0	0.0221047	0	0	0	0	0	0	0	0	0	2	0	0	0	0
hsa_circ:chr6:160510139-160511135	IGF2R	0	0	0	0	0	0.0339699	0	0	0	0	0	0	0	0	0	3	0	0	0	0	0	0	0	0	0
hsa_circ:chr3:28334227-28339841	CMC1	0	0	0	0	0	0	0	0	0	0.0218677	0	0	0	0	0	0	0	0	0	2	0	0	0	0	0
hsa_circ:chr5:102325976-102345570	PAM	0	0	0.0953823	0.993046	1	0.0226466	0	0	0	0	0	0	0	0.0241945	0	2	0	0	0	0	0	0	0	2	0
hsa_circ:chr11:72028352-72028896	CLPB	0	0	0.787759	0.883978	1	0.147203	0.0778823	0.0812413	0.0215063	0.0437355	0.121576	0.130714	0.126223	0.13307	0.12989	0	0	0	0	0	0	0	6	0	0
hsa_circ:chr3:133371307-133372368	TOPBP1	0	0	0.258273	0.972365	1	0.0339699	0.0389411	0.0116059	0.0322594	0.0109339	0.0221047	0.0130714	0.0573741	0.048389	0.0118081	1	0	0	0	0	0	0	0	0	0
hsa_circ:chrUn_gl000220:118398-118784	RNA45S5	0	0	0	0	0	0	0	0	0	0	0	0	0.0458993	0	0	0	0	0	0	0	0	0	4	0	0
hsa_circ:chr3:19262096-19295379	KCNH8	2.34472	1.68844	-0.473721	0.83046	1	2.29863	1.24612	1.68286	2.52699	3.969	2.21047	2.78421	1.07863	0.798418	1.57048	0	0	0	1	0	0	0	0	0	0
hsa_circ:chr4:153573690-153574079	TMEM154	0	0	-1.19524	0.868034	1	0.373669	0.214176	0.0348177	0.161297	0.0328016	0.154733	0.0130714	0.0114748	0.0120972	0.165314	7	0	0	0	0	0	0	0	0	0
hsa_circ:chr1:155330092-155385714	ASH1L	0	0	0	0	0	0	0	0	0.0107531	0	0	0	0	0	0	0	0	0	1	0	0	0	0	0	0
hsa_circ:chr2:58431265-58459247	FANCL	0	0	0	0	0	0	0	0	0.0107531	0	0	0	0	0	0	0	0	0	1	0	0	0	0	0	0
hsa_circ:chr3:136068000-136078138	STAG1	0	0	-0.960405	0.982699	1	0	0	0	0.0215063	0	0.0110524	0	0	0	0	0	0	0	2	0	1	0	0	0	0
hsa_circ:chr19:34832327-34833360	KIAA0355	0	0	0	0	0	0	0	0	0.0322594	0	0	0	0	0	0	0	0	0	3	0	0	0	0	0	0
hsa_circ:chr10:123985881-123987523	TACC2	0	0	0	0	0	0.0226466	0	0	0	0	0	0	0	0	0	2	0	0	0	0	0	0	0	0	0
hsa_circ:chr1:113143416-113153625	ST7L	0	0	-1.01763	0.947326	1	0.13588	0.0194706	0	0	0.0218677	0.0110524	0.0522857	0	0.0241945	0	12	2	0	0	2	1	4	0	2	0
hsa_circ:chr1:151588260-151611595	SNX27	2.12809	2.34461	0.139785	0.823592	1	1.9929	1.44082	2.27476	1.90331	3.02868	2.3431	3.7515	1.42288	1.56054	2.64502	0	0	0	1	0	0	0	0	2	0
hsa_circ:chr1:201981085-201982426	ELF3	0	0	0	0	0	0	0	0	0.0215063	0	0	0	0	0	0	0	0	0	2	0	0	0	0	0	0
hsa_circ:chr19:34929550-34941269	UBA2	0	0	0	0	0	0	0	0	0	0.0218677	0	0	0	0	0	0	0	0	0	2	0	0	0	0	0
hsa_circ:chr10:135094433-135094696	TUBGCP2	0	0	0.663242	0.962305	1	0.0113233	0.00973528	0	0	0.0328016	0.0110524	0.0261428	0	0.0362917	0.0118081	1	0	0	0	0	0	0	0	0	0
hsa_circ:chr2:86352918-86357860	PTCD3	0	0	0	0	0	0	0	0	0	0.0328016	0	0	0	0	0	0	0	0	0	3	0	0	0	0	0
hsa_circ:chr6:160819011-160831878	SLC22A3	0	0	-1.08601	0.850885	1	0.611459	0.068147	0.0928473	0.301088	0.185876	0.353675	0.130714	0	0.108875	0	54	7	8	28	17	32	10	0	9	0
hsa_circ:chr15:101906401-101910728	PCSK6	0	0	0.150606	0.949797	1	0.294406	0.0876176	0.0928473	0.20431	0.109339	0.18789	0.0522857	0.206547	0.145167	0.283395	26	9	8	19	10	17	4	18	12	24
hsa_circ:chr7:2405952-2411484	EIF3B	0	0	0	0	0	0	0	0	0	0	0.0110524	0	0	0	0.0118081	0	0	0	0	0	1	0	0	0	1
hsa_circ:chr17:20930834-20931987	USP22	0	0	0.339698	0.885205	1	0.407639	0.18497	0.324965	0.182803	0.415487	0.464199	0.562071	0.344245	0.193556	0.354244	0	4	0	0	0	0	0	0	0	0
hsa_circ:chr4:54249940-54266006	FIP1L1	0	0	-4.38088	0.827929	1	0.0792632	0	0	0.129038	0.0437355	0	0	0	0.0120972	0	7	0	0	12	4	0	0	0	1	0
hsa_circ:chr16:23583600-23584147	UBFD1	0	0	0.0356693	0.954033	1	0.554842	0.0778823	0.162483	0.473138	0.437355	0.397885	0.483642	0.298346	0.0725834	0.495942	0	0	0	0	0	2	0	0	0	0
hsa_circ:chr11:83770358-83784311	DLG2	1.37919	1.15295	-0.258491	0.958614	1	1.27953	1.1877	0.754384	1.26887	2.40545	1.20471	2.39207	0.550792	0.471792	1.14539	0	0	0	2	0	0	0	0	0	0
hsa_circ:chr8:103396015-103396198	UBR5	0	0	0	0	0	0	0	0	0	0	0	0.0130714	0	0	0	0	0	0	0	0	0	1	0	0	0
hsa_circ:chr3:25540879-25542814	RARB	0	0	-1.03844	0.851548	1	0.16985	0.0584117	0.243724	0.215063	0.6779	0.18789	0.2745	0.0114748	0.0725834	0.118081	0	0	0	0	1	0	0	0	0	0
hsa_circ:chrX:15863502-15870647	AP1S2	0	0	0.233622	0.949603	1	0.10191	0.0778823	0.0116059	0.182803	0.109339	0.18789	0.0522857	0.137698	0.0725834	0.118081	2	0	0	0	1	0	0	0	0	0
hsa_circ:chr10:96354452-96356868	HELLS	0	0	2.23231	0.887505	1	0.0226466	0	0	0.0107531	0	0.0221047	0.0392142	0	0.048389	0.0472325	0	0	0	0	0	2	0	0	4	2
hsa_circ:chr17:76814749-76817143	USP36	0	0	0	0	0	0.0226466	0	0	0.0322594	0	0	0	0	0	0	2	0	0	3	0	0	0	0	0	0
hsa_circ:chr11:13438705-13466728	BTBD10	0	0	0.539529	0.967584	1	0.0226466	0	0.0348177	0	0	0	0	0	0.0362917	0.0472325	2	0	3	0	0	0	0	0	3	4
hsa_circ:chr20:47688823-47707559	CSE1L	0	0	0	0	0	0.0113233	0	0	0	0	0	0	0	0	0	1	0	0	0	0	0	0	0	0	0
hsa_circ:chr12:2906326-2907028	FKBP4	0	0	0	0	0	0.0113233	0	0	0	0	0	0	0	0	0	1	0	0	0	0	0	0	0	0	0
hsa_circ:chrY:7235397-7239930	PRKY	0	0	0	0	0	0	0	0	0	0	0	0	0	0.0120972	0.0236163	0	0	0	0	0	0	0	0	1	2
hsa_circ:chr4:99214556-99218141	RAP1GDS1	0	0	-0.0611156	0.984638	1	0.16985	0.0973528	0.0580295	0.0860252	0.328016	0.287361	0.196071	0.0114748	0.048389	0.165314	2	0	0	0	0	4	0	0	0	0
hsa_circ:chr13:73421499-73428293	PIBF1	0	0	-0.128721	0.988886	1	0.600135	0.282323	0.928473	0.483892	1.03872	0.596827	1.08493	0.424569	0.411306	0.531366	0	2	0	0	0	0	0	0	0	0
hsa_circ:chr3:152882555-152965320	RAP2B	3.38728	3.83343	0.17851	0.749567	1	3.23847	1.83997	3.08717	3.79586	4.97491	3.20518	7.05856	2.66216	2.25009	3.99115	4	1	0	16	9	0	0	0	1	0
hsa_circ:chr19:54962467-54969700	LENG8	0	0	-0.190426	0.993365	1	0.588812	0.155765	0.348177	0.333348	0.82004	0.928398	0.235285	0.218022	0.338723	0.247971	0	0	0	0	0	0	1	0	0	0
hsa_circ:chr7:17590929-17600369	*	0	0	0	0	0	0	0	0	0	0	0	0	0	0.0120972	0	0	0	0	0	0	0	0	0	1	0
hsa_circ:chr15:91542907-91557663	VPS33B	0	0	-0.495706	0.890498	1	1.09836	0.70094	0.800808	0.903264	0.754437	0.663142	0.640499	0.493418	0.762126	0.460517	0	0	0	1	0	0	0	0	0	0
hsa_circ:chr2:103340159-103343433	MFSD9	0	0	0.0986531	0.949743	1	0.294406	0.1655	0.174089	0.290335	0.229611	0.18789	0.366	0.218022	0.13307	0.330628	2	0	0	6	1	1	1	0	1	0
hsa_circ:chr10:63958042-63978060	RTKN2	0	0	-2.32221	0.876432	1	0.113233	0.0292059	0.0232118	0.0537657	0.0218677	0.0221047	0.0261428	0	0	0	1	0	0	2	0	1	0	0	0	0
hsa_circ:chr1:33807412-33808045	PHC2	0	0	0.573455	0.855296	1	0.305729	0.136294	0.359783	0.0860252	0.153074	0.464199	0.2745	0.344245	0.229848	0.236163	0	0	0	0	0	0	0	0	0	1
hsa_circ:chr22:27257945-27302730	*	3.88446	3.83328	-0.0191349	0.888763	1	3.47626	2.68694	3.5398	3.95716	5.76215	2.5973	6.13049	4.31454	2.78237	3.3417	2	0	0	0	0	0	0	0	1	0
hsa_circ:chr20:25456679-25472161	NINL	0	0	0	0	0	0	0	0	0	0	0	0	0	0.0241945	0	0	0	0	0	0	0	0	0	2	0
hsa_circ:chr3:158408928-158409437	GFM1	0	0	0	0	0	0	0	0	0	0	0	0	0	0.0120972	0	0	0	0	0	0	0	0	0	1	0
hsa_circ:chr14:64453174-64457833	SYNE2	0	0	0	0	0	0	0	0	0	0	0	0	0	0.0241945	0	0	0	0	0	0	0	0	0	2	0
hsa_circ:chr14:20823911-20825308	PARP2	0	0	-0.127302	0.993908	1	0.215143	0.204441	0.104453	0.17205	0.229611	0.221047	0.366	0.0458993	0.0846807	0.12989	0	0	0	0	1	0	0	0	0	0
hsa_circ:chr3:52564847-52565104	NT5DC2	0	0	0.227362	0.950939	1	0.0679399	0.116823	0.104453	0.0645189	0.120273	0.0552618	0.143786	0.103273	0.193556	0.0590407	0	0	0	0	1	0	0	0	0	0
hsa_circ:chr15:48722868-48726910	FBN1	0	0	-0.205308	0.990022	1	1.18895	0.175235	0.0464236	0.258076	0.404553	0.729456	0.261428	0.424569	0.205653	0.177122	0	0	0	0	1	0	0	0	0	0
hsa_circ:chr2:171319878-171323221	MYO3B	0	0	2.72508	0.880527	1	0	0	0	0	0.0218677	0	0	0	0.120972	0.0236163	0	0	0	0	2	0	0	0	10	2
hsa_circ:chr21:26825503-26838789	*	0	0	-0.606704	0.854276	1	0.600135	0.710676	0.731172	1.0323	1.34487	0.60788	1.58164	0.0803238	0.266139	0.366052	0	0	0	3	0	0	0	0	0	0
hsa_circ:chr1:11133991-11134383	EXOSC10	0	0	0	0	0	0	0	0	0	0.0109339	0	0	0	0	0	0	0	0	0	1	0	0	0	0	0
hsa_circ:chr7:65281881-65292729	*	1.49554	1.48904	-0.00628117	0.924569	1	1.39277	0.915117	1.26504	1.87105	2.0337	0.740508	3.18943	1.5032	0.689543	1.32251	1	0	0	0	0	0	0	0	0	0
hsa_circ:chr10:115933774-115933943	C10orf118	0	0	0.31606	0.923757	1	0.16985	0.233647	0.162483	0.0967783	0.0765371	0.143681	0.222214	0.0573741	0.048389	0.448709	0	2	0	0	0	0	0	0	0	0
hsa_circ:chr3:53260781-53262321	TKT	2.90766	3.9681	0.448591	0.579513	1	3.31773	1.29479	3.01754	5.32281	1.58541	1.54733	1.77771	5.66857	4.24613	6.60075	0	0	0	2	0	0	0	0	0	0
hsa_circ:chr3:43330657-43331209	SNRK	0	0	-0.820446	0.866453	1	0.464256	0.331	0.301754	0.290335	0.426421	0.221047	0.261428	0.0803238	0.157264	0.307012	0	0	0	0	0	0	0	0	1	0
hsa_circ:chr7:121659178-121674432	PTPRZ1	0	0	1.71546	0.935118	1	0	0	0	0.0215063	0	0.0110524	0	0.0114748	0.0362917	0.0118081	0	0	0	0	0	0	0	0	1	0
hsa_circ:chr1:25889561-25890282	LDLRAP1	0	0	0	0	0	0	0	0	0.0215063	0	0	0	0	0	0	0	0	0	2	0	0	0	0	0	0
hsa_circ:chr20:32652850-32660136	RALY	0	0	0	0	0	0	0	0	0	0.0218677	0	0	0	0	0	0	0	0	0	2	0	0	0	0	0
hsa_circ:chr1:202987057-202987585	TMEM183A	0	0	-0.962067	0.839844	1	0.498226	0.214176	0.0696354	0.849499	0.229611	0.154733	0.104571	0.160648	0.169361	0.366052	0	0	0	0	0	0	0	2	0	0
hsa_circ:chr5:142273803-142311690	ARHGAP26	0	0	0	0	0	0	0	0	0	0	0	0	0.0229497	0.0241945	0	0	0	0	0	0	0	0	2	2	0
hsa_circ:chr5:143544996-143549529	YIPF5	0	0	-0.195117	0.995958	1	0.113233	0.0584117	0.0696354	0.118285	0.240545	0.121576	0.104571	0.0114748	0.13307	0.153506	0	0	0	1	0	0	0	0	0	0
hsa_circ:chr11:43819870-43861614	HSD17B12	0	0	-1.20332	0.884614	1	0.192496	0.194706	0.0116059	0.139791	0.0765371	0.0773665	0.0130714	0.0344245	0.0241945	0.118081	2	0	0	4	0	0	0	3	0	0
hsa_circ:chr9:5720182-5720750	KIAA1432	0	0	0	0	0	0	0	0	0.0215063	0	0	0	0	0	0	0	0	0	2	0	0	0	0	0	0
hsa_circ:chr2:223781037-223783920	ACSL3	0	0	0	0	0	0	0	0	0	0	0	0	0	0.0120972	0	0	0	0	0	0	0	0	0	1	0
hsa_circ:chr15:64686145-64698658	TRIP4	0	0	0	0	0	0	0	0	0	0	0	0	0	0.0241945	0	0	0	0	0	0	0	0	0	2	0
hsa_circ:chr12:124144063-124144871	GTF2H3	0	0	0	0	0	0	0	0	0	0.0218677	0	0	0	0	0	0	0	0	0	2	0	0	0	0	0
hsa_circ:chr3:69150990-69151207	ARL6IP5	0	0	0.455116	0.909674	1	0.158526	0.175235	0.0116059	0.0860252	0.164008	0.364728	0.0392142	0.183597	0.181459	0.0472325	0	2	0	0	0	0	0	0	0	0
hsa_circ:chr19:19042134-19043854	HOMER3	0	0	0	0	0	0	0	0	0	0	0	0	0	0.0241945	0	0	0	0	0	0	0	0	0	2	0
hsa_circ:chr6:117037382-117045538	KPNA5	0	0	0	0	0	0.158526	0	0	0.139791	0.0984049	0	0	0	0	0	14	0	0	13	9	0	0	0	0	0
hsa_circ:chr12:112704716-112711599	HECTD4	0	0	0	0	0	0	0	0	0.0430126	0	0	0	0	0	0	0	0	0	4	0	0	0	0	0	0
hsa_circ:chrY:14952936-14968421	USP9Y	0	0	0.835881	0.865546	1	0.158526	0.0486764	0	0.118285	0.120273	0.176838	0.156857	0	0.0604862	0.401477	0	2	0	0	0	0	0	0	0	0
hsa_circ:chr10:126419190-126422086	FAM53B	0	0	-0.106019	0.983146	1	0.430286	0.584117	0.754384	0.387113	0.6779	0.475251	0.862713	0.321295	0.229848	0.743913	0	0	0	0	0	0	4	0	0	0
hsa_circ:chrX:99943861-99944102	SYTL4	0	0	-1.03677	0.933093	1	0.0226466	0.068147	0	0.0645189	0.120273	0.0110524	0.0392142	0.0114748	0.0725834	0	1	0	0	0	0	0	0	0	0	0
hsa_circ:chr1:62261139-62267441	INADL	0	0	0	0	0	0	0	0	0.0107531	0	0	0	0	0	0	0	0	0	1	0	0	0	0	0	0
hsa_circ:chr1:15855583-15893764	DNAJC16	0	0	0.0444885	0.970982	1	0.147203	0.00973528	0.127665	0.139791	0.19681	0.2321	0.0392142	0.0458993	0.193556	0.12989	2	0	0	0	0	0	0	0	0	0
hsa_circ:chr19:51189494-51191315	SHANK1	0	0	-0.116182	0.990305	1	0.215143	0.262853	0.51066	0.107531	0.284281	0.165785	0.235285	0.240971	0.241945	0.389669	0	0	0	0	2	0	0	0	0	0
hsa_circ:chr8:104053026-104054635	ATP6V1C1	0	0	0.225008	0.946094	1	0.16985	0.126559	0.0348177	0.17205	0.0765371	0.143681	0.0653571	0.206547	0.0967779	0.165314	6	4	0	5	1	3	0	6	0	0
hsa_circ:chr2:40391994-40404995	SLC8A1	0	0	1.96506	0.944297	1	0.0113233	0	0	0	0	0.0442094	0	0	0	0	1	0	0	0	0	4	0	0	0	0
hsa_circ:chrX:41200016-41200238	DDX3X	0	0	0.205579	0.961433	1	0.147203	0.0486764	0.0696354	0.0215063	0.0437355	0.154733	0.0392142	0.0803238	0.0362917	0.0708488	0	0	0	0	0	0	0	0	0	2
hsa_circ:chr5:79441913-79446771	SERINC5	0	0	-1.3559	0.959476	1	0	0.0389411	0	0.0215063	0	0	0	0	0	0.0236163	0	4	0	2	0	0	0	0	0	2
hsa_circ:chr15:40153021-40166418	GPR176	0	0	0.0655695	0.92675	1	0.758662	0.331	0.336571	0.806486	1.01685	0.552618	1.54243	0.493418	0.387112	0.425093	0	0	0	0	0	0	1	0	0	0
hsa_circ:chr15:78581961-78582917	WDR61	0	0	-0.256344	0.99316	1	0.0905865	0.0194706	0.0116059	0.075272	0	0	0.117643	0	0	0.0472325	2	2	0	3	0	0	0	0	0	1
hsa_circ:chr2:9661332-9668083	ADAM17	0	0	-0.842154	0.984901	1	0	0	0	0.0107531	0.0109339	0	0	0	0.0120972	0	0	0	0	1	1	0	0	0	1	0
hsa_circ:chrUn_gl000220:118673-158288	RNA45S5	0	0	0	0	0	0	0	0.0348177	0	0	0	0	0	0	0	0	0	3	0	0	0	0	0	0	0
hsa_circ:chr3:141622462-141626116	ATP1B3	0	0	0.402363	0.957727	1	0	0.136294	0	0	0.0218677	0.143681	0.0653571	0	0	0	0	14	0	0	2	13	5	0	0	0
hsa_circ:chr1:19796767-19801360	CAPZB	1.5651	1.10085	-0.507644	0.846983	1	3.04597	0.963793	1.25344	1.07531	1.48701	1.32628	1.52936	0.860612	0.70164	1.08635	3	0	0	0	0	0	0	0	0	0
hsa_circ:chr22:41926691-41936799	POLR3H	0	0	-1.27306	0.860642	1	0.249113	0.0486764	0.0464236	0.268829	0.19681	0.132628	0	0	0.0725834	0.12989	7	2	0	5	0	4	0	0	0	0
hsa_circ:chr17:38504568-38506177	RARA	0	0	-0.0750001	0.983787	1	0.226466	0.0584117	0.243724	0.193557	0.382686	0.287361	0.183	0.172122	0.205653	0.200738	0	0	0	0	0	0	1	0	0	0
hsa_circ:chr14:74358730-74358911	ZNF410	0	0	0	0	0	0.0113233	0	0	0	0	0	0	0	0	0	1	0	0	0	0	0	0	0	0	0
hsa_circ:chr15:44092819-44093385	SERF2-C15ORF63	0	0	-0.344268	0.969146	1	0.260436	0.272588	0.266936	0.17205	0.109339	0.309466	0.235285	0.068849	0.0846807	0.153506	0	0	0	4	0	0	0	0	0	0
hsa_circ:chr4:39839098-39851272	PDS5A	0	0	0	0	0	0.0113233	0	0	0	0	0	0	0	0	0	1	0	0	0	0	0	0	0	0	0
hsa_circ:chr2:9498885-9520937	ASAP2	0	0	0	0	0	0	0	0	0	0.0218677	0	0	0	0	0	0	0	0	0	2	0	0	0	0	0
hsa_circ:chr6:107019832-107067201	RTN4IP1	0	0	-0.946199	0.947081	1	0.0452932	0.0194706	0.0348177	0.0645189	0.0437355	0.0221047	0.0261428	0	0.0241945	0.0354244	2	0	0	2	0	0	0	0	0	0
hsa_circ:chr1:155322497-155330200	ASH1L	0	0	0	0	0	0	0	0	0	0.0328016	0	0	0	0	0	0	0	0	0	3	0	0	0	0	0
hsa_circ:chr22:23040599-23101275	*	1.23322	1.81383	0.556608	0.665404	1	1.57394	0.788558	1.42753	1.09682	1.27926	1.8789	2.39207	2.57036	1.3186	0.909227	0	0	0	0	1	1	0	0	0	0
hsa_circ:chr4:185587071-185603490	CCDC111	0	0	-0.998154	0.98176	1	0.0113233	0	0	0.0107531	0	0.0110524	0	0	0	0	1	0	0	1	0	1	0	0	0	0
hsa_circ:chr15:66795089-66795395	RPL4	0	0	-0.430551	0.96318	1	0.339699	0.0584117	0.0232118	0.139791	0.164008	0.110524	0.117643	0.0114748	0.13307	0.165314	2	0	2	0	2	0	1	0	0	0
hsa_circ:chr16:68842327-68844244	CDH1	0	0	-0.415043	0.992664	1	0	0	0	0.0322594	0	0	0	0	0.0241945	0	0	0	0	3	0	0	0	0	2	0
hsa_circ:chr1:1214448-1216046	SCNN1D	0	0	0.0596612	0.937272	1	0.407639	0.175235	0.858837	0.623683	0.448289	0.696299	0.535928	0.30982	0.629057	0.448709	0	0	0	0	0	0	0	0	1	0
hsa_circ:chr19:33584265-33585175	GPATCH1	0	0	1.12393	0.922768	1	0.0339699	0	0.0348177	0	0.0109339	0.0552618	0	0.0458993	0.0725834	0	3	0	3	0	1	5	0	4	6	0
hsa_circ:chr16:2100401-2105520	TSC2	0	0	-1.34022	0.935383	1	0.0566165	0	0.0464236	0.0322594	0.0218677	0.0110524	0.0392142	0	0	0.0118081	2	0	0	2	0	0	0	0	0	0
hsa_circ:chr2:191309215-191320297	MFSD6	0	0	-0.257211	0.967836	1	0.577489	0.554911	0.76599	0.935524	1.44327	0.629984	1.11107	0.68849	0.653251	0.495942	0	0	0	0	1	0	0	0	0	0
hsa_circ:chr2:231222520-231236366	SP140L	0	0	0	0	0	0	0	0	0	0	0	0.0130714	0	0	0	0	0	0	0	0	0	1	0	0	0
hsa_circ:chr1:151199796-151205179	PIP5K1A	0	0	-1.78504	0.915136	1	0.0905865	0	0	0.0215063	0.0546694	0	0	0	0.048389	0	8	0	0	2	5	0	0	0	4	0
hsa_circ:chr6:121624763-121625979	C6orf170	0	0	0	0	0	0	0.0194706	0	0	0	0	0	0	0	0	0	2	0	0	0	0	0	0	0	0
hsa_circ:chr20:57242546-57248767	STX16	0	0	0	0	0	0.0566165	0	0	0	0	0	0	0	0	0	5	0	0	0	0	0	0	0	0	0
hsa_circ:chr12:25232178-25232697	LRMP	0	0	0	0	0	0.0226466	0	0	0	0	0	0	0	0	0	2	0	0	0	0	0	0	0	0	0
hsa_circ:chr12:110463547-110468563	ANKRD13A	0	0	0	0	0	0	0	0	0.0322594	0.0109339	0	0	0	0	0	0	0	0	3	1	0	0	0	0	0
hsa_circ:chr12:69067407-69067613	*	0	0	-1.24707	0.935404	1	0.0113233	0.0486764	0	0.0537657	0.0656032	0	0.0522857	0.0114748	0	0.0118081	0	0	0	0	0	0	1	0	0	0
hsa_circ:chr14:31404369-31420150	STRN3	0	0	-0.904618	0.976427	1	0.0452932	0	0	0	0	0	0	0	0.0241945	0	4	0	0	0	0	0	0	0	2	0
hsa_circ:chr1:33263017-33263444	YARS	0	0	-0.00965189	0.986036	1	0.0566165	0.0194706	0.104453	0.0537657	0.0328016	0.0110524	0.0392142	0.0229497	0.13307	0.0590407	0	0	0	0	0	0	0	0	0	1
hsa_circ:chr19:49983555-49983877	FLT3LG	0	0	0	0	0	0	0	0	0	0	0	0	0.0229497	0	0	0	0	0	0	0	0	0	2	0	0
hsa_circ:chr17:80363200-80364358	C17orf101	0	0	0	0	0	0	0	0	0.0215063	0	0	0	0	0	0	0	0	0	2	0	0	0	0	0	0
hsa_circ:chr7:102994368-103004754	PSMC2	0	0	0.503155	0.853361	1	0.509549	0.204441	0.104453	0.279582	0.240545	0.309466	0.0914999	0.66554	0.665348	0.165314	0	0	0	1	0	0	0	0	0	0
hsa_circ:chr2:72692289-72707879	EXOC6B	0	0	-0.647341	0.943494	1	0.249113	0.0389411	0.0116059	0.129038	0.131206	0.165785	0	0.0344245	0.157264	0	22	4	1	12	12	15	0	3	13	0
hsa_circ:chr10:121668553-121675401	SEC23IP	0	0	-0.0865306	0.996308	1	0.0113233	0	0	0.0645189	0	0	0	0	0.0241945	0.0472325	1	0	0	6	0	0	0	0	2	4
hsa_circ:chr1:114267381-114269196	PHTF1	0	0	-0.806976	0.958186	1	0.0339699	0.0389411	0.0116059	0	0.0984049	0.0663142	0.0261428	0	0.0120972	0	1	4	0	0	6	0	0	0	0	0
hsa_circ:chr7:80418622-80435074	SEMA3C	0	0	-2.60653	0.89874	1	0.0113233	0.0194706	0	0.0537657	0.0546694	0.0110524	0	0	0	0.0118081	1	2	0	5	5	1	0	0	0	1
hsa_circ:chr12:110734404-110734542	ATP2A2	0	0	0	0	0	0	0	0.0232118	0	0	0	0	0	0	0	0	0	2	0	0	0	0	0	0	0
hsa_circ:chr19:49593548-49602216	SNRNP70	2.20849	1.37864	-0.679814	0.73834	1	3.07994	1.27532	1.29986	2.78507	2.60226	1.14945	0.901928	1.00978	1.742	2.09004	0	0	0	0	0	1	0	0	0	0
hsa_circ:chr2:54096513-54115949	PSME4	0	0	0	0	0	0	0	0	0.0215063	0	0	0	0	0	0	0	0	0	2	0	0	0	0	0	0
hsa_circ:chr6:27791915-27799286	HIST1H4J	0	0	0	0	0	0	0	0	0.0430126	0	0	0	0	0	0	0	0	0	4	0	0	0	0	0	0
hsa_circ:chr5:177046079-177054615	LOC202181	0	0	-0.541851	0.97415	1	0.0226466	0	0	0.118285	0.0437355	0	0	0.114748	0.0120972	0	2	0	0	11	4	0	0	10	1	0
hsa_circ:chr12:19498776-19506936	PLEKHA5	0	0	-6.39899	0.662978	1	0.362346	0.0486764	0.0580295	0.387113	0.0765371	0.0110524	0	0	0	0	32	5	5	36	7	1	0	0	0	0
hsa_circ:chr2:73267983-73285725	SFXN5	0	0	0	0	0	0	0	0	0	0	0	0.0130714	0	0	0	0	0	0	0	0	0	1	0	0	0
hsa_circ:chr16:53269097-53288517	CHD9	0	0	0	0	0	0.0339699	0	0	0	0	0	0	0	0	0	3	0	0	0	0	0	0	0	0	0
hsa_circ:chr9:130884858-130885196	PTGES2	8.55545	8.05411	-0.0871179	0.913148	1	8.43587	3.78703	2.27476	22.4956	5.78402	5.10619	2.96721	5.58824	9.60521	17.0037	0	0	0	0	0	0	0	0	0	1
hsa_circ:chr13:112528516-112528720	*	0	0	0.379558	0.951393	1	0.0226466	0.0292059	0.0580295	0.075272	0.0437355	0	0.0392142	0.0917986	0.0604862	0.106273	0	0	0	0	1	0	0	0	0	0
hsa_circ:chr12:6618883-6624086	NCAPD2	0	0	-0.172065	0.998393	1	0.486902	0.1655	0.185695	0.387113	0.251479	0.486304	0.235285	0.195072	0.181459	0.212546	0	0	0	1	0	0	0	0	0	0
hsa_circ:chr1:32657912-32658901	TXLNA	0	0	-3.06766	0.871988	1	0.0905865	0.0194706	0	0.075272	0	0.0221047	0	0	0	0	8	2	0	7	0	2	0	0	0	0
hsa_circ:chr10:122273423-122280607	PPAPDC1A	0	0	0	0	0	0	0	0	0	0	0	0.0522857	0	0	0	0	0	0	0	0	0	4	0	0	0
hsa_circ:chr2:174473485-174474706	*	0	0	-0.408757	0.953333	1	0.373669	0.233647	0.232118	0.193557	0.33895	0.110524	0.222214	0.0803238	0.266139	0.354244	2	0	0	0	0	0	0	0	0	0
hsa_circ:chr10:12039671-12046726	UPF2	0	0	-0.003872	0.995725	1	0	0	0.0232118	0	0	0.0110524	0	0	0.0120972	0	0	0	2	0	0	1	0	0	1	0
hsa_circ:chr1:15953164-15964929	DDI2	0	0	0	0	0	0	0	0	0	0.0218677	0	0	0	0	0	0	0	0	0	2	0	0	0	0	0
hsa_circ:chr15:100846497-100871259	ADAMTS17	2.65957	2.48684	-0.0968794	0.957712	1	2.4798	1.85944	2.91308	2.65603	3.3895	2.25468	3.59464	2.45561	1.82668	2.30259	0	0	0	0	0	0	0	0	0	6
hsa_circ:chr17:65914830-65925603	BPTF	0	0	-0.363222	0.976845	1	0.0452932	0.0486764	0.104453	0.17205	0.131206	0.209995	0.0392142	0.0803238	0.0604862	0	0	0	0	2	0	0	0	0	0	0
hsa_circ:chr6:129799838-129802584	LAMA2	0	0	-3.6099	0.756655	1	0.158526	0.116823	0.127665	0.0967783	0.087471	0	0	0	0.0362917	0.0118081	14	12	11	9	8	0	0	0	3	1
hsa_circ:chr9:14859181-14869242	FREM1	0	0	-0.780762	0.930403	1	0.192496	0.107088	0.116059	0.0107531	0.120273	0.154733	0.0914999	0.0114748	0.0604862	0	0	0	0	0	0	1	0	0	0	0
hsa_circ:chr16:16108348-16110478	ABCC1	0	0	-0.740941	0.941044	1	0.20382	0.0584117	0.0812413	0	0.0984049	0.121576	0.0392142	0.0917986	0	0.0118081	18	6	7	0	9	11	3	8	0	1
hsa_circ:chr8:38646222-38684806	TACC1	0	0	-1.65824	0.767576	1	0.396316	0.243382	0.232118	0.387113	0.185876	0.0552618	0.104571	0.0458993	0.169361	0.082657	0	0	0	0	2	0	0	0	0	0
hsa_circ:chr5:150892042-150897285	FAT2	1.22232	0	-0.50024	0.867316	1	1.56262	0.749617	1.3695	1.15059	1.27926	1.13839	1.13721	0.275396	0.435501	1.33432	0	0	0	0	0	0	0	0	1	0
hsa_circ:chr4:15626875-15628578	FBXL5	0	0	0	0	0	0.0679399	0.0389411	0	0.0430126	0	0	0	0	0	0	6	4	0	4	0	0	0	0	0	0
hsa_circ:chr12:51493438-51495808	TFCP2	0	0	0	0	0	0	0	0.0116059	0	0	0	0	0	0	0	0	0	1	0	0	0	0	0	0	0
hsa_circ:chr19:46823700-46834530	HIF3A	0	0	-0.232741	0.988402	1	0.271759	0.126559	0.139271	0.182803	0.295215	0.143681	0.248357	0.0917986	0.108875	0.271587	0	0	0	0	1	0	0	0	0	0
hsa_circ:chr8:71619168-71625811	XKR9	0	0	-0.434564	0.918196	1	0.362346	0.360206	0.580295	0.731214	1.45421	0.37578	1.32021	0.149173	0.157264	0.578599	0	0	0	0	0	0	0	0	1	0
hsa_circ:chr11:65191434-65211534	NEAT1	0	0	0	0	0	0	0	0	0	0	0	0	0	0	0.0354244	0	0	0	0	0	0	0	0	0	3
hsa_circ:chr2:159857592-159954246	TANC1	0	0	-0.328582	0.995078	1	0.0113233	0	0	0.0215063	0	0	0.0261428	0	0	0	1	0	0	2	0	0	2	0	0	0
hsa_circ:chr2:219411642-219423440	USP37	0	0	-0.829979	0.967038	1	0.0452932	0.0292059	0	0.0322594	0	0.0221047	0.0261428	0	0	0.0118081	0	0	0	0	0	1	0	0	0	0
hsa_circ:chr1:154569281-154571061	ADAR	0	0	0	0	0	0	0	0	0	0	0	0	0	0.0120972	0.0118081	0	0	0	0	0	0	0	0	1	1
hsa_circ:chr4:6330989-6377658	PPP2R2C	0	0	-0.17134	0.998733	1	0.16985	0.340735	0.162483	0.311841	0.131206	0.265257	0.222214	0.0229497	0.35082	0.12989	0	0	0	1	0	0	0	0	0	0
hsa_circ:chr2:95951387-95952712	PROM2	0	0	-0.326127	0.968191	1	0.351023	0.0778823	0.324965	0.494645	0.164008	0.154733	0.143786	0.0229497	0.0967779	0.708488	1	0	0	0	0	0	0	0	0	0
hsa_circ:chr12:15102736-15103658	ARHGDIB	0	0	-0.451829	0.936159	1	0.475579	0.408882	0.25533	0.505398	0.240545	0.331571	0.235285	0.30982	0.254042	0.247971	0	0	0	5	0	0	0	0	0	0
hsa_circ:chr19:55921104-55921685	*	0	0	-0.146179	0.997997	1	0.124556	0.0194706	0.0812413	0.118285	0.0765371	0.0994712	0.104571	0.103273	0.0604862	0.0118081	0	0	0	0	0	1	0	0	0	0
hsa_circ:chrUn_gl000220:115931-118795	RNA45S5	0	0	0	0	0	0	0	0.0696354	0	0	0	0	0	0	0	0	0	6	0	0	0	0	0	0	0
hsa_circ:chr8:28827560-28876430	HMBOX1	0	0	0	0	0	0.0566165	0	0	0.107531	0.0437355	0	0	0	0	0	5	0	0	10	4	0	0	0	0	0
hsa_circ:chr9:123550047-123550464	FBXW2	0	0	-0.850733	0.862392	1	0.702045	0.194706	0.0696354	0.430126	0.382686	0.165785	0.0914999	0.206547	0.13307	0.389669	4	0	0	0	0	0	0	0	0	0
hsa_circ:chr4:47765396-47788942	CORIN	0	0	1.60051	0.957397	1	0	0	0	0	0.0109339	0.0331571	0	0	0	0	0	0	0	0	1	3	0	0	0	0
hsa_circ:chr3:183495330-183508768	YEATS2	0	0	-2.22665	0.942354	1	0.0226466	0	0	0.0107531	0.0218677	0	0	0	0	0.0118081	2	0	0	1	2	0	0	0	0	1
hsa_circ:chr8:68028149-68031056	CSPP1	0	0	0	0	0	0	0.00973528	0	0	0	0	0	0	0	0	0	1	0	0	0	0	0	0	0	0
hsa_circ:chr1:232561335-232596907	SIPA1L2	0	0	0	0	0	0.0113233	0	0	0	0	0	0	0	0	0	1	0	0	0	0	0	0	0	0	0
hsa_circ:chr21:35817964-35818688	*	0	0	0.0991973	0.975534	1	0.0452932	0.0389411	0.0580295	0.0860252	0.0437355	0.0663142	0.117643	0	0.048389	0.0590407	0	0	0	0	0	0	0	0	1	0
hsa_circ:chr7:152007051-152027824	MLL3	0	0	2.67135	0.882523	1	0	0	0.0116059	0.0107531	0	0	0	0.0344245	0.0725834	0.0354244	0	0	1	1	0	0	0	3	6	3
hsa_circ:chr3:121351179-121366295	HCLS1	1.48184	1.94638	0.393407	0.721458	1	2.78553	1.06115	1.1838	1.59147	0.787239	2.61941	1.25486	2.16874	1.68152	2.00738	0	0	0	0	2	0	0	0	0	0
hsa_circ:chr14:90754561-90755489	NRDE2	0	0	-0.00324668	0.965554	1	0.396316	0.107088	0.25533	0.365607	0.371752	0.254204	0.352928	0.378669	0.459695	0.0472325	1	0	0	0	0	0	0	0	0	0
hsa_circ:chr5:139943179-139943500	APBB3	0	0	-0.728611	0.858006	1	0.317053	0.408882	0.719566	0.849499	0.393619	0.41999	0.339857	0.481943	0.120972	0.259779	0	0	1	0	0	0	0	0	2	0
hsa_circ:chr7:158534330-158536278	ESYT2	0	0	0	0	0	0.0113233	0	0	0	0	0	0	0	0	0	1	0	0	0	0	0	0	0	0	0
hsa_circ:chr5:65284463-65290692	ERBB2IP	1.15588	0	-1.62377	0.561289	1	2.26466	0.749617	0.139271	1.84954	0.776305	0.906293	0.104571	0.321295	0	0.543174	200	77	12	172	71	82	8	28	0	46
hsa_circ:chr17:53155439-53158544	STXBP4	0	0	-0.500057	0.990151	1	0.0226466	0	0	0.0107531	0	0	0	0	0	0.0236163	2	0	0	1	0	0	0	0	0	2
hsa_circ:chr1:89886640-89889579	GBP1P1	0	0	-0.364556	0.951135	1	0.566165	0.486764	0.25533	0.483892	0.415487	0.243152	0.588214	0.218022	0.169361	0.495942	0	0	0	0	0	0	0	0	2	0
hsa_circ:chrX:111891867-111914632	LHFPL1	0	0	-0.241754	0.982359	1	0.351023	0.204441	0.185695	0.279582	0.82004	0.331571	0.797356	0.0344245	0.157264	0.236163	0	0	0	0	0	1	0	0	0	0
hsa_circ:chr20:40065914-40086068	CHD6	0	0	-0.632118	0.86613	1	0.622782	0.486764	0.580295	0.881758	0.787239	0.320518	0.562071	0.413094	0.399209	0.472325	0	0	0	4	0	0	0	0	0	0
hsa_circ:chr17:20910209-20921424	USP22	0	0	0	0	0	0	0	0	0	0.0109339	0	0	0	0	0	0	0	0	0	1	0	0	0	0	0
hsa_circ:chr7:48556321-48626884	ABCA13	0	0	0	0	0	0	0	0	0	0	0	0	0	0.0604862	0	0	0	0	0	0	0	0	0	5	0
hsa_circ:chr2:19861239-19874103	*	0	0	0	0	0	0.0452932	0	0	0	0	0	0	0	0	0	4	0	0	0	0	0	0	0	0	0
hsa_circ:chr17:30303540-30315516	SUZ12	0	0	0	0	0	0	0	0	0.0215063	0.0109339	0	0	0	0	0	0	0	0	2	1	0	0	0	0	0
hsa_circ:chr17:60629663-60637487	TLK2	0	0	0	0	0	0	0.00973528	0	0	0	0	0	0	0	0	0	1	0	0	0	0	0	0	0	0
hsa_circ:chr4:88952237-88959653	PKD2	0	0	0.0115633	0.956957	1	0.294406	0.253117	0.406207	0.591423	0.404553	0.37578	0.614357	0.424569	0.314528	0.236163	0	0	0	2	0	2	0	0	0	0
hsa_circ:chr3:48510760-48520666	SHISA5	0	0	-0.150693	0.998197	1	0.271759	0.0584117	0.0464236	0.0430126	0.185876	0.331571	0	0.0344245	0.0967779	0.082657	0	0	0	0	0	1	0	0	0	0
hsa_circ:chr5:131013396-131044965	FNIP1	0	0	-1.2542	0.842834	1	0.475579	0.0778823	0.0116059	0.354854	0.14214	0.143681	0	0	0.266139	0.0354244	34	3	0	26	9	7	0	0	14	3
hsa_circ:chr9:32492389-32493940	DDX58	0	0	0	0	0	0	0	0	0.0107531	0	0	0	0	0	0	0	0	0	1	0	0	0	0	0	0
hsa_circ:chr7:152007051-152027827	MLL3	0	0	0	0	0	0	0	0	0	0	0.0331571	0	0	0	0	0	0	0	0	0	3	0	0	0	0
hsa_circ:chr2:130929922-130931229	SMPD4	0	0	0	0	0	0	0	0	0	0	0	0.0130714	0	0	0	0	0	0	0	0	0	1	0	0	0
hsa_circ:chr16:58608513-58617086	CNOT1	0	0	-0.184189	0.998191	1	0.158526	0.00973528	0	0.0645189	0.0546694	0.0110524	0	0	0.241945	0	14	1	0	6	5	1	0	0	20	0
hsa_circ:chr6:66546941-66548063	*	0	0	0.0121361	0.978089	1	0.0113233	0.0584117	0.139271	0.161297	0.131206	0.0773665	0.156857	0.0917986	0.108875	0.0708488	0	0	0	1	0	0	0	0	0	0
hsa_circ:chr8:68183937-68200300	ARFGEF1	0	0	-2.19012	0.90585	1	0.0113233	0.00973528	0.0116059	0.0967783	0.0218677	0.0331571	0	0	0	0	0	0	0	1	0	0	0	0	0	0
hsa_circ:chr1:153587711-153588412	S100A14	0	0	-1.0832	0.93523	1	0	0	0	0.236569	0	0.0221047	0.0653571	0	0.0241945	0	0	0	0	22	0	2	5	0	2	0
hsa_circ:chr1:8601273-8674745	RERE	0	0	-1.84032	0.703213	1	0.373669	0.0876176	0.150877	0.75272	0.666966	0.0773665	0.0130714	0.068849	0.278237	0.12989	33	9	13	70	61	7	1	6	23	11
hsa_circ:chr2:128747138-128767967	SAP130	0	0	0	0	0	0.0113233	0	0.0348177	0	0.0218677	0	0	0	0	0	1	0	0	0	0	0	0	0	0	0
hsa_circ:chr15:40457254-40462882	BUB1B	0	0	0.469477	0.975292	1	0	0.00973528	0	0.0215063	0.0109339	0.0221047	0	0	0.0362917	0	0	1	0	2	0	0	0	0	0	0
hsa_circ:chr7:151078444-151078641	WDR86	0	0	0.697509	0.83098	1	0.339699	0.1655	0.278542	0.0860252	0.131206	0.132628	0.235285	0.527842	0.302431	0.425093	0	4	0	0	0	0	0	0	0	0
hsa_circ:chr17:35608931-35609962	ACACA	0	0	0	0	0	0	0	0.0464236	0	0	0	0	0	0	0	0	0	4	0	0	0	0	0	0	0
hsa_circ:chr19:10262074-10265732	DNMT1	0	0	0.672749	0.810102	1	0.475579	0.107088	0.1973	0.182803	0.393619	0.851032	0.2745	0.401619	0.387112	0.247971	1	0	0	0	0	0	0	0	0	0
hsa_circ:chr11:68331771-68343511	PPP6R3	0	0	0	0	0	0.0339699	0	0	0	0	0	0	0	0	0	3	0	0	0	0	0	0	0	0	0
hsa_circ:chr10:98510195-98510455	*	0	0	-2.36134	0.93919	1	0.0226466	0	0.0232118	0	0.0109339	0.0110524	0	0	0	0	2	0	0	0	1	0	0	0	0	0
hsa_circ:chr20:55793225-55793377	BMP7	0	0	0.328968	0.960017	1	0.0226466	0.0389411	0	0.075272	0.0546694	0.0773665	0.0914999	0	0.0362917	0.0354244	0	0	0	0	1	0	0	0	0	0
hsa_circ:chr6:7899809-7904956	BLOC1S5-TXNDC5	0	0	-2.28996	0.915133	1	0.0226466	0	0.0928473	0	0	0	0	0	0	0.0236163	2	0	8	0	0	0	0	0	0	2
hsa_circ:chr13:99578091-99582511	DOCK9	0	0	0	0	0	0	0	0	0.0215063	0	0	0	0	0	0	0	0	0	2	0	0	0	0	0	0
hsa_circ:chr3:3819409-3833137	*	0	0	-1.32571	0.932169	1	0	0.0584117	0	0.118285	0	0.0221047	0	0	0.048389	0	0	6	0	11	0	2	0	0	4	0
hsa_circ:chrUn_gl000220:112255-118791	RNA45S5	0	0	0	0	0	0	0	0	0	0	0	0	0.0229497	0	0	0	0	0	0	0	0	0	2	0	0
hsa_circ:chr14:78325419-78353592	ADCK1	0	0	-0.287387	0.993023	1	0.0113233	0.0389411	0.0116059	0.0430126	0.0109339	0.0442094	0.0392142	0.0114748	0	0	0	0	0	4	0	2	0	0	0	0
hsa_circ:chr15:78453923-78456122	IDH3A	0	0	-0.652289	0.945405	1	0.16985	0.0389411	0	0.118285	0.185876	0.110524	0.0261428	0.0229497	0.0604862	0.106273	0	0	0	0	0	0	0	0	0	2
hsa_circ:chr1:114092137-114165616	MAGI3	0	0	0	0	0	0	0	0	0.0430126	0	0	0	0	0	0	0	0	0	4	0	0	0	0	0	0
hsa_circ:chrX:41043789-41048728	USP9X	0	0	0	0	0	0	0	0	0	0	0	0.0130714	0	0	0	0	0	0	0	0	0	1	0	0	0
hsa_circ:chr2:70273635-70278437	PCBP1-AS1	0	0	-0.102011	0.979759	1	0.973805	0.292059	0.940078	0.602176	0.765371	0.696299	1.0065	0.860612	0.435501	0.330628	0	0	0	0	3	0	0	0	0	0
hsa_circ:chr20:21112738-21117193	PLK1S1	0	0	0	0	0	0	0	0	0	0	0.0221047	0	0	0	0	0	0	0	0	0	2	0	0	0	0
hsa_circ:chr5:72157635-72171564	TNPO1	0	0	-2.57769	0.897577	1	0	0.0584117	0	0.0860252	0	0	0	0	0.0241945	0	0	6	0	8	0	0	0	0	2	0
hsa_circ:chr7:6472468-6474651	DAGLB	0	0	0.785231	0.972372	1	0.0113233	0.00973528	0	0	0	0	0	0	0.0362917	0	1	1	0	0	0	0	0	0	3	0
hsa_circ:chr1:150507422-150507649	*	0	0	0	0	0	0	0	0	0.0215063	0	0	0	0	0	0	0	0	0	2	0	0	0	0	0	0
hsa_circ:chr5:125918543-125929096	ALDH7A1	0	0	0	0	0	0.0679399	0	0	0.118285	0	0	0	0	0	0	6	0	0	11	0	0	0	0	0	0
hsa_circ:chrUn_gl000220:118066-118307	RNA45S5	0	0	0	0	0	0	0	0	0	0	0	0	0.0114748	0	0	0	0	0	0	0	0	0	1	0	0
hsa_circ:chr6:111732683-111793343	REV3L	0	0	0	0	0	0	0	0	0.0215063	0	0	0	0	0	0	0	0	0	2	0	0	0	0	0	0
hsa_circ:chr6:149900970-149903739	GINM1	0	0	0	0	0	0.0226466	0	0	0	0	0	0	0	0	0	2	0	0	0	0	0	0	0	0	0
hsa_circ:chr7:959605-966280	ADAP1	0	0	1.07804	0.960572	1	0.0226466	0	0	0	0	0	0	0	0.0241945	0.0236163	2	0	0	0	0	0	0	0	2	2
hsa_circ:chr8:81050530-81050713	TPD52	0	0	0.238223	0.960251	1	0	0.0194706	0.0464236	0.129038	0.0984049	0.0110524	0.0522857	0.114748	0.108875	0.0590407	0	0	0	0	0	0	0	0	2	0
hsa_circ:chr3:182810197-182812393	MCCC1	0	0	0	0	0	0	0	0	0	0	0	0.0261428	0	0	0	0	0	0	0	0	0	2	0	0	0
hsa_circ:chrUn_gl000220:112527-118795	RNA45S5	0	0	0	0	0	0	0	0.0116059	0	0	0	0	0	0	0	0	0	1	0	0	0	0	0	0	0
hsa_circ:chr15:83627727-83628060	*	0	0	0.119751	0.970849	1	0.0566165	0.0292059	0.0812413	0.0645189	0.0984049	0.176838	0.0522857	0.0458993	0.0362917	0.0472325	0	0	0	1	0	0	0	0	1	0
hsa_circ:chr2:60735741-60736575	BCL11A	0	0	0.0453556	0.958361	1	0.237789	0.214176	0.371389	0.17205	0.273347	0.198942	0.392142	0.172122	0.120972	0.425093	0	3	0	0	0	0	0	0	0	0
hsa_circ:chr1:215768698-215777644	KCTD3	0	0	0	0	0	0	0	0	0	0.0109339	0	0	0	0	0	0	0	0	0	1	0	0	0	0	0
hsa_circ:chr21:45523224-45523589	TRAPPC10	0	0	0.0504301	0.944662	1	0.430286	0.272588	0.336571	0.58067	0.513892	0.574723	0.548999	0.263921	0.314528	0.50775	0	0	0	1	0	0	0	0	0	0
hsa_circ:chr1:172357713-172357949	DNM3	0	0	0.564339	0.917008	1	0.0226466	0.0194706	0.0464236	0.0860252	0.174942	0.143681	0.0914999	0.0803238	0.0241945	0.177122	0	0	0	1	0	0	0	0	0	0
hsa_circ:chr5:101748694-101816138	SLCO6A1	0	0	0	0	0	0	0	0	0	0	0	0	0	0.048389	0	0	0	0	0	0	0	0	0	4	0
hsa_circ:chr2:242680448-242684292	D2HGDH	0	0	-0.487238	0.919846	1	0.452932	0.389411	0.533872	0.268829	0.743503	0.508408	0.235285	0.424569	0.181459	0.354244	0	0	0	0	0	1	0	0	0	3
hsa_circ:chr1:222889026-222897506	BROX	0	0	-0.532277	0.982991	1	0	0.0292059	0	0	0.0546694	0	0	0.0458993	0.0120972	0	0	3	0	0	5	0	0	4	1	0
hsa_circ:chr2:25818955-25851253	DTNB	0	0	0	0	0	0	0	0	0	0	0	0	0	0	0.0118081	0	0	0	0	0	0	0	0	0	1
hsa_circ:chr10:96540256-96609815	CYP2C19	0	0	0	0	0	0.0113233	0	0	0	0	0	0	0	0	0	1	0	0	0	0	0	0	0	0	0
hsa_circ:chr9:130094553-130102030	GARNL3	0	0	0	0	0	0.0113233	0	0	0	0	0	0	0	0	0	1	0	0	0	0	0	0	0	0	0
hsa_circ:chr6:82585733-82588960	*	0	0	-0.175574	0.997307	1	0.543519	0.379676	0.301754	0.344101	0.404553	0.464199	0.705856	0.160648	0.145167	0.271587	0	0	0	0	0	0	0	0	2	0
hsa_circ:chr7:64852815-64853814	ZNF92	0	0	-0.179457	0.998613	1	0.0452932	0.0389411	0.0116059	0.150544	0.0437355	0.110524	0.0522857	0.0573741	0.0241945	0.0118081	0	0	0	0	0	0	0	0	2	0
hsa_circ:chr5:81571975-81573649	RPS23	0	0	0	0	0	0.0113233	0	0	0	0	0	0	0	0	0	1	0	0	0	0	0	0	0	0	0
hsa_circ:chr9:97822976-97824372	C9orf3	0	0	0	0	0	0	0	0	0	0	0	0	0	0	0.0708488	0	0	0	0	0	0	0	0	0	6
hsa_circ:chr7:129297186-129330386	NRF1	0	0	0.740023	0.954319	1	0	0	0	0.0645189	0	0.0221047	0.0130714	0	0.0725834	0	0	0	0	6	0	2	1	0	6	0
hsa_circ:chr12:92658485-92666392	*	0	0	-0.00828381	0.961292	1	0.520872	0.301794	0.313359	0.279582	0.601363	0.287361	0.941142	0.252446	0.205653	0.31882	1	1	0	8	0	0	0	0	1	0
hsa_circ:chr11:8148206-8161740	RIC3	0	0	-0.69055	0.977165	1	0.0452932	0	0	0	0.0328016	0	0	0	0.048389	0	2	0	0	0	1	0	0	0	0	0
hsa_circ:chr6:42582809-42603284	UBR2	0	0	0	0	0	0	0.00973528	0	0	0	0	0	0	0	0	0	1	0	0	0	0	0	0	0	0
hsa_circ:chr14:107074677-107147575	*	1.47139	1.89772	0.367086	0.736158	1	1.30218	0.798293	1.3811	1.66674	2.20864	1.1826	2.8365	2.93756	1.19763	1.33432	0	0	0	0	0	0	0	1	0	0
hsa_circ:chr5:176594025-176594261	NSD1	0	0	0.0260467	0.98117	1	0.0905865	0	0.127665	0	0.0984049	0.0552618	0.0653571	0.0229497	0.0725834	0.106273	0	0	0	0	0	0	0	0	0	2
hsa_circ:chr4:5566985-5586577	EVC2	0	0	-1.56121	0.761553	1	0.486902	0.408882	0.150877	0.440879	0.19681	0.121576	0.0914999	0.0803238	0.241945	0.0354244	11	5	4	15	0	3	1	0	10	0
hsa_circ:chr17:78268519-78269613	RNF213	0	0	0	0	0	0	0	0	0.0322594	0	0	0	0	0	0	0	0	0	3	0	0	0	0	0	0
hsa_circ:chr15:45009919-45010235	B2M	0	0	0	0	0	0	0	0	0	0	0	0	0	0.0241945	0	0	0	0	0	0	0	0	0	2	0
hsa_circ:chr8:95751641-95774062	DPY19L4	0	0	-0.182699	0.999134	1	0.0339699	0	0	0.0430126	0	0.0442094	0	0	0	0.0236163	1	0	0	0	0	0	0	0	0	0
hsa_circ:chr7:6029431-6031688	PMS2	0	0	-1.68976	0.89634	1	0.0679399	0	0	0.20431	0	0	0	0	0.0725834	0.0118081	6	0	0	19	0	0	0	0	6	1
hsa_circ:chr9:6830674-6893232	KDM4C	0	0	0	0	0	0	0	0	0.0107531	0	0	0	0	0	0	0	0	0	1	0	0	0	0	0	0
hsa_circ:chr3:71247353-71337573	FOXP1	11.6014	7.92969	-0.54896	0.55891	1	11.2554	6.07482	15.401	9.31223	15.9635	9.30609	14.1171	6.05871	3.44771	6.71883	0	0	0	1	0	0	0	0	0	0
hsa_circ:chr4:69093592-69101984	TMPRSS11B	0	0	-3.27025	0.575467	1	0.622782	0.233647	0.0696354	1.16134	0.0109339	0.121576	0	0	0.0604862	0.0354244	2	0	0	1	0	0	0	0	0	0
hsa_circ:chr11:47656224-47660603	MTCH2	0	0	0.342249	0.883306	1	0.317053	0.51597	0.208906	0.365607	0.14214	0.696299	0.156857	0.298346	0.423403	0.389669	0	0	0	0	0	2	0	0	0	0
hsa_circ:chr15:28443524-28451528	HERC2	0	0	0	0	0	0.0113233	0	0	0	0	0	0	0	0	0	1	0	0	0	0	0	0	0	0	0
hsa_circ:chr7:23180388-23183644	KLHL7	0	0	-1.3614	0.94816	1	0.0113233	0	0	0.0322594	0.0546694	0	0.0261428	0	0.0120972	0	1	0	0	3	5	0	2	0	1	0
hsa_circ:chr10:5682659-5695013	ASB13	0	0	0.0258897	0.959918	1	0.249113	0.292059	0.139271	0.451632	0.306148	0.221047	0.352928	0.424569	0.21775	0.247971	0	0	0	0	0	0	0	0	1	0
hsa_circ:chr2:169038488-169053667	STK39	1.80345	1.68693	-0.0963605	0.964901	1	1.77776	1.10009	1.85695	1.51619	2.76627	1.19365	2.41821	1.52615	1.57264	1.72399	0	0	0	0	1	0	0	0	0	0
hsa_circ:chr18:12999420-13073184	CEP192	0	0	0.211532	0.975142	1	0.0566165	0.00973528	0.0232118	0.0322594	0.0109339	0.0221047	0.0261428	0.0573741	0.0362917	0.0118081	0	0	0	0	0	0	0	0	2	0
hsa_circ:chr3:127429419-127500738	MGLL	0	0	-3.82842	0.863724	1	0.0452932	0.126559	0	0	0	0	0	0	0.0120972	0	4	13	0	0	0	0	0	0	1	0
hsa_circ:chr21:47560586-47560835	FTCD	0	0	0.384235	0.960378	1	0.0226466	0.0486764	0.0232118	0	0.0546694	0	0.0653571	0.0573741	0.048389	0.0236163	0	0	0	0	2	0	0	0	0	0
hsa_circ:chr12:96412541-96418325	LTA4H	0	0	-0.396116	0.981818	1	0.0452932	0.0389411	0.0812413	0.0430126	0.0218677	0.0884189	0.0261428	0	0.0604862	0	1	0	0	2	0	0	0	0	0	0
hsa_circ:chr6:7584663-7584896	DSP	0	0	-0.432292	0.947537	1	0.577489	0.301794	0.0348177	0.344101	0.19681	0.596827	0.235285	0.0917986	0.0362917	0.118081	0	0	0	0	0	2	0	0	0	0
hsa_circ:chr10:13237041-13240807	MCM10	0	0	0	0	0	0	0.0194706	0	0	0	0	0	0	0	0	0	2	0	0	0	0	0	0	0	0
hsa_circ:chr9:133501751-133502110	FUBP3	0	0	0.0871725	0.910658	1	0.871895	0.593852	0.661537	0.903264	0.984049	1.1605	0.614357	0.596691	0.653251	1.23985	0	0	0	0	0	0	0	0	0	2
hsa_circ:chr4:74453557-74459310	RASSF6	0	0	-2.03772	0.863571	1	0.0905865	0.0486764	0.127665	0.0107531	0.0765371	0.0110524	0.0392142	0	0.0241945	0.0118081	0	2	0	0	0	0	0	0	0	0
hsa_circ:chr17:58275621-58292135	USP32	0	0	-0.648323	0.97915	1	0.0113233	0	0	0.0645189	0	0	0	0	0.048389	0	1	0	0	6	0	0	0	0	4	0
hsa_circ:chr3:115979481-115980430	LSAMP	0	0	0.0595809	0.969682	1	0.0113233	0.0876176	0.162483	0.161297	0.164008	0.0110524	0.339857	0.0229497	0.0604862	0.177122	0	0	0	0	0	0	0	0	1	0
hsa_circ:chr2:109455641-109463386	CCDC138	0	0	3.19629	0.854321	1	0	0.00973528	0	0.0107531	0	0.0110524	0	0.0229497	0.0120972	0.141698	0	1	0	1	0	1	0	2	1	12
hsa_circ:chr13:20641379-20657916	ZMYM2	0	0	0	0	0	0	0	0	0	0	0	0	0	0.0120972	0	0	0	0	0	0	0	0	0	1	0
hsa_circ:chr6:136879938-136889012	MAP3K5	0	0	-0.925332	0.950013	1	0	0.0973528	0	0.0860252	0.0109339	0.0663142	0	0	0.0241945	0.0118081	0	0	0	0	0	0	0	0	2	0
hsa_circ:chr6:3085493-3104549	RIPK1	0	0	-0.44994	0.991693	1	0	0	0	0.0322594	0	0	0	0	0	0.0236163	0	0	0	2	0	0	0	0	0	0
hsa_circ:chr1:76253182-76255041	RABGGTB	0	0	0.571779	0.962935	1	0.0679399	0	0	0	0	0.0773665	0	0	0	0.0236163	6	0	0	0	0	7	0	0	0	2
hsa_circ:chr12:125441237-125441681	DHX37	0	0	0.0310882	0.964062	1	0.192496	0.175235	0.162483	0.322594	0.240545	0.331571	0.235285	0.0229497	0.326625	0.200738	2	0	0	3	5	0	0	0	0	0
hsa_circ:chr1:44043344-44043474	PTPRF	0	0	0.232901	0.937013	1	0.124556	0.175235	0.0464236	0.17205	0.240545	0.110524	0.287571	0.218022	0.169361	0.106273	0	4	0	0	0	0	0	0	0	0
hsa_circ:chr10:88817448-88827914	GLUD1	0	0	0	0	0	0	0.0389411	0	0.075272	0.0109339	0	0	0	0	0	0	4	0	7	1	0	0	0	0	0
hsa_circ:chr2:234676495-234678310	UGT1A6	0	0	-0.672567	0.882295	1	0.452932	0.223912	0.336571	0.709708	0.502958	0.209995	0.0784285	0.458993	0.48389	0.165314	0	0	0	3	0	0	0	0	0	0
hsa_circ:chr6:11000320-11005792	ELOVL2	0	0	-0.9178	0.912984	1	0.16985	0.146029	0.0464236	0.129038	0.109339	0.0221047	0.156857	0.103273	0.0120972	0.0236163	2	0	0	0	0	0	0	0	0	0
hsa_circ:chr10:3143557-3151672	PFKP	0	1.02424	0.322474	0.819246	1	1.32483	0.788558	0.673143	0.838745	0.470157	0.696299	0.679714	1.27371	1.63313	0.838378	1	0	2	3	0	0	0	0	13	3
hsa_circ:chrUn_gl000220:118398-118791	RNA45S5	0	0	0	0	0	0	0	0.0232118	0	0	0	0	0	0	0	0	0	2	0	0	0	0	0	0	0
hsa_circ:chr6:73386548-73386938	KCNQ5	0	0	-0.752332	0.945936	1	0.124556	0	0.0928473	0.0537657	0.087471	0.0110524	0.130714	0	0.0120972	0.0590407	0	0	0	0	0	0	1	0	0	0
hsa_circ:chr10:70725133-70726959	DDX21	0	0	0.197691	0.98181	1	0.0339699	0	0	0.0430126	0	0	0.0522857	0	0.0241945	0.0118081	3	0	0	4	0	0	4	0	2	1
hsa_circ:chr1:154207067-154207767	UBAP2L	0	0	0.169869	0.947749	1	0	0.321264	0.290148	0	0.14214	0.431042	0.0522857	0.0573741	0	0.307012	0	33	25	0	13	39	4	5	0	26
hsa_circ:chr12:123804447-123805413	SBNO1	0	0	0.546822	0.926403	1	0.0226466	0.0584117	0.0348177	0.0430126	0.131206	0.0994712	0.0522857	0.0344245	0.0604862	0.177122	1	0	0	0	0	0	0	0	0	0
hsa_circ:chr8:93933731-93966792	TRIQK	0	0	0	0	0	0.0113233	0	0	0	0	0	0	0	0	0	1	0	0	0	0	0	0	0	0	0
hsa_circ:chr17:33977549-33984810	AP2B1	0	0	0	0	0	0	0	0	0	0.0218677	0	0	0	0	0	0	0	0	0	2	0	0	0	0	0
hsa_circ:chr19:19636991-19638579	NDUFA13	4.78636	4.14474	-0.207646	0.964193	1	4.13301	5.31547	6.34843	5.84971	2.28518	4.4541	2.30057	5.42759	4.62115	3.9203	0	0	0	0	0	6	0	5	0	0
hsa_circ:chr2:70068074-70092107	GMCL1	0	0	0	0	0	0	0	0	0.0860252	0	0	0	0	0	0	0	0	0	8	0	0	0	0	0	0
hsa_circ:chr15:82169987-82218366	*	0	0	0	0	0	0	0.0389411	0	0	0	0	0	0	0	0	0	4	0	0	0	0	0	0	0	0
hsa_circ:chr16:1636131-1638025	IFT140	0	0	0	0	0	0	0.00973528	0	0.0430126	0	0	0	0	0	0	0	1	0	4	0	0	0	0	0	0
hsa_circ:chr3:192203853-192206223	FGF12	0	0	-0.0271002	0.973791	1	0.16985	0.155765	0.441024	0.0537657	0.382686	0.209995	0.392142	0.447518	0.048389	0.082657	0	0	0	0	0	0	0	0	0	1
hsa_circ:chrUn_gl000220:118398-118795	RNA45S5	0	0	4.01918	0.84464	1	0.0113233	0	0	0	0	0	0	0.183597	0	0	1	0	0	0	0	0	0	16	0	0
hsa_circ:chr2:198495735-198540248	RFTN2	0	0	-3.30104	0.856155	1	0	0.0876176	0.0116059	0.0967783	0.0218677	0.0221047	0	0	0	0	0	0	0	2	0	0	0	0	0	0
hsa_circ:chr15:71519914-71549054	THSD4	1.91477	1.64118	-0.222439	0.969702	1	1.86835	1.17797	2.05425	1.87105	2.60226	1.37049	2.82343	1.15896	0.798418	2.05462	0	0	0	4	0	0	0	0	0	0
hsa_circ:chr2:175263003-175287775	SCRN3	0	0	0.0916166	0.968196	1	0.10191	0.0194706	0.127665	0.0537657	0.185876	0.165785	0.117643	0.0803238	0.145167	0.0118081	0	0	0	0	0	1	0	0	2	0
hsa_circ:chr16:16149949-16151364	ABCC1	0	0	0.147806	0.950008	1	0.226466	0.0876176	0.0928473	0.225816	0.164008	0.121576	0.183	0.195072	0.21775	0.165314	0	0	0	0	0	0	0	0	1	0
hsa_circ:chr7:83610637-83634874	SEMA3A	0	0	-1.09707	0.914158	1	0.181173	0.0389411	0.0232118	0.0860252	0.0765371	0.0552618	0.0522857	0.0458993	0.0362917	0	1	0	0	0	0	0	0	0	0	0
hsa_circ:chr1:16959590-16959841	*	0	0	0	0	0	0	0.0292059	0	0	0	0	0	0	0	0	0	3	0	0	0	0	0	0	0	0
hsa_circ:chr1:11140821-11141295	EXOSC10	0	0	0	0	0	0	0	0	0	0	0.0442094	0	0	0	0.0118081	0	0	0	0	0	4	0	0	0	1
hsa_circ:chr2:240003798-240016752	HDAC4	0	0	0.411156	0.854612	1	0.486902	0.331	0.51066	0.258076	0.240545	0.397885	0.470571	0.458993	0.665348	0.436901	0	0	0	0	0	2	0	0	0	0
hsa_circ:chr1:95405385-95428726	LOC729970	2.24507	1.90915	-0.233829	0.960851	1	2.40054	1.40188	2.04264	1.90331	3.47697	1.84574	4.06521	0.99831	1.12504	1.51144	0	0	0	0	0	0	0	0	0	1
hsa_circ:chr19:47763647-47763992	CCDC9	0	0	0.306272	0.857779	1	0.803955	0.340735	0.719566	0.40862	0.437355	0.851032	0.601285	0.860612	0.459695	0.578599	0	0	0	0	0	0	0	0	2	0
hsa_circ:chr16:88898406-88908379	GALNS	0	0	0.079612	0.956321	1	0.192496	0.214176	0.243724	0.161297	0.207744	0.209995	0.117643	0.378669	0.205653	0.165314	0	0	0	0	1	1	0	0	0	0
hsa_circ:chr14:31626046-31631880	HECTD1	0	0	-0.338665	0.938055	1	0.724692	1.01247	1.45074	0.709708	0.743503	0.696299	0.993428	0.803238	0.338723	0.838378	0	2	0	2	0	0	0	0	0	3
hsa_circ:chr12:45000952-45059392	NELL2	0	0	3.59515	0.820124	1	0	0	0	0	0.0218677	0	0	0.0344245	0.229848	0	0	0	0	0	0	0	0	0	7	0
hsa_circ:chr9:131367313-131371563	SPTAN1	0	0	0	0	0	0	0	0	0	0	0	0	0	0.0241945	0	0	0	0	0	0	0	0	0	2	0
hsa_circ:chr10:27423760-27425314	YME1L1	0	0	0.332818	0.966589	1	0	0	0.0232118	0.0645189	0.0437355	0.0442094	0.0130714	0	0.0846807	0.0236163	0	0	2	6	4	4	1	0	7	2
hsa_circ:chrX:13712068-13722021	RAB9A	0	0	-0.381579	0.934344	1	0.554842	0.292059	1.04453	0.78498	0.73257	0.663142	0.601285	0.413094	0.266139	0.673064	0	0	0	1	0	0	0	0	0	0
hsa_circ:chr11:66985227-66986874	KDM2A	0	0	0.313383	0.987683	1	0	0.0194706	0	0	0	0	0	0	0.0241945	0	0	2	0	0	0	0	0	0	2	0
hsa_circ:chr10:90923061-90941697	*	1.69066	1.19688	-0.498308	0.845062	1	1.60791	1.27532	1.41592	1.34414	2.81001	1.1826	2.35285	0.516367	0.822612	1.10996	0	0	0	1	0	0	0	0	0	0
hsa_circ:chr5:64537931-64587297	ADAMTS6	0	0	0	0	0	0.0226466	0	0	0	0	0	0	0	0	0	2	0	0	0	0	0	0	0	0	0
hsa_circ:chr3:192444970-192471806	FGF12	1.74898	2.32778	0.41244	0.687788	1	1.37012	0.944323	1.5668	2.0646	2.79907	1.48102	3.89528	3.31623	1.24602	1.70037	0	0	0	0	0	0	0	0	2	0
hsa_circ:chr19:11215896-11218190	LDLR	0	0	-1.17202	0.966396	1	0.0113233	0	0	0.0322594	0.0109339	0	0	0	0.0241945	0	1	0	0	3	1	0	0	0	2	0
hsa_circ:chr20:62804790-62804947	MYT1	0	0	0.207566	0.955566	1	0.13588	0.0778823	0.0580295	0.0967783	0.0656032	0.0994712	0.117643	0.0803238	0.13307	0.0708488	0	0	0	0	0	0	0	1	0	0
hsa_circ:chr1:155209407-155209868	GBA	0	0	0.871988	0.962123	1	0	0	0	0.0322594	0	0	0	0	0	0.0590407	0	0	0	3	0	0	0	0	0	5
hsa_circ:chr16:72814046-72815718	*	0	0	0.260711	0.929337	1	0.181173	0.126559	0.150877	0.225816	0.14214	0.176838	0.366	0.103273	0.0725834	0.271587	0	0	0	0	0	0	4	0	0	0
hsa_circ:chr12:27081138-27081838	ASUN	0	0	0	0	0	0	0	0	0	0	0	0	0	0	0.0236163	0	0	0	0	0	0	0	0	0	2
hsa_circ:chr17:33428220-33434466	RAD51D	0	0	-2.43554	0.934193	1	0	0.0194706	0.0116059	0	0.0328016	0	0	0	0	0.0118081	0	2	0	0	0	0	0	0	0	0
hsa_circ:chr1:233296029-233372726	PCNXL2	0	0	0	0	0	0.0226466	0	0	0.0107531	0	0	0	0	0	0	2	0	0	1	0	0	0	0	0	0
hsa_circ:chr2:1312266-1357636	SNTG2	4.0659	3.41784	-0.25049	0.934926	1	3.89522	2.96926	4.28258	4.02168	5.16079	3.0394	5.67299	3.10968	1.51216	3.75499	0	0	0	1	0	0	0	0	0	0
hsa_circ:chr1:52959283-52975384	ZCCHC11	0	0	-1.11161	0.82984	1	0.328376	0.0876176	0	0.827992	0.328016	0.121576	0	0.0917986	0.266139	0.247971	29	9	0	77	30	11	0	8	22	21
hsa_circ:chr11:85742511-85742653	PICALM	0	0	0	0	0	0	0	0	0	0	0	0	0.0458993	0	0	0	0	0	0	0	0	0	4	0	0
hsa_circ:chr8:116526998-116527510	TRPS1	0	0	-1.79006	0.906991	1	0.0226466	0.00973528	0.0580295	0.0107531	0.0984049	0	0	0.0458993	0	0.0118081	0	0	0	0	1	0	0	0	0	0
hsa_circ:chr16:70057282-70058573	PDXDC2P	0	0	0	0	0	0.0113233	0	0	0	0	0	0	0	0	0	1	0	0	0	0	0	0	0	0	0
hsa_circ:chr15:91169008-91169225	CRTC3	0	0	0	0	0	0	0	0	0	0	0	0	0	0	0.0236163	0	0	0	0	0	0	0	0	0	2
hsa_circ:chr7:87483519-87489955	SLC25A40	0	0	0	0	0	0.0226466	0	0	0	0.0109339	0	0	0	0	0	2	0	0	0	1	0	0	0	0	0
hsa_circ:chr10:105211043-105211912	CALHM2	0	0	-0.475811	0.927372	1	0.747338	0.301794	0.25533	0.279582	0.513892	0.243152	0.522857	0.206547	0.193556	0.342436	0	0	0	1	0	0	0	0	0	0
hsa_circ:chr14:35487898-35488280	SRP54	0	0	-0.672333	0.978289	1	0	0	0	0.075272	0	0	0	0	0	0.0472325	0	0	0	7	0	0	0	0	0	4
hsa_circ:chr10:125531639-125532729	CPXM2	0	0	0.93854	0.858644	1	0.0566165	0.0389411	0.0464236	0.118285	0.131206	0.18789	0.300643	0.0114748	0.0967779	0.153506	0	0	0	0	3	3	0	0	0	0
hsa_circ:chr18:74807324-74817242	MBP	1.43513	1.13097	-0.343624	0.920903	1	1.57394	0.778823	1.82213	1.0108	1.98996	1.48102	1.647	0.631116	0.762126	1.13358	4	0	0	0	0	4	0	0	0	0
hsa_circ:chr1:190195212-190250880	FAM5C	0	0	0	0	0	0	0	0	0	0.0109339	0	0	0	0	0	0	0	0	0	1	0	0	0	0	0
hsa_circ:chr3:37116515-37136399	LRRFIP2	0	0	0	0	0	0	0	0	0	0	0	0	0	0.0241945	0	0	0	0	0	0	0	0	0	2	0
hsa_circ:chr20:39788246-39788793	PLCG1	0	0	0.806905	0.740869	1	0.373669	0.331	0.336571	0.40862	0.371752	0.806822	0.470571	0.240971	0.641154	1.02731	3	0	0	0	0	0	0	0	0	0
hsa_circ:chr13:21361620-21362755	XPO4	0	0	0	0	0	0	0	0	0	0	0	0.0261428	0	0	0	0	0	0	0	0	0	2	0	0	0
hsa_circ:chr6:136977445-137019820	MAP3K5	0	0	0.478926	0.977457	1	0.0339699	0	0	0	0	0.0110524	0	0	0.0362917	0	3	0	0	0	0	1	0	0	3	0
hsa_circ:chr17:61877828-61894326	DDX42	0	0	-0.416325	0.915678	1	1.09836	0.438088	0.278542	1.0108	1.41047	0.596827	0.509785	0.344245	0.967779	0.755721	0	0	0	0	0	0	0	0	2	0
hsa_circ:chr19:15640520-15651528	CYP4F22	0	0	-0.269382	0.981742	1	0.271759	0.301794	0.139271	0.17205	0.19681	0.198942	0.209143	0.068849	0.302431	0.118081	0	0	0	2	0	0	0	0	0	0
hsa_circ:chr3:44409024-44434469	TCAIM	0	0	0	0	0	0	0	0	0.0215063	0	0	0	0	0	0	0	0	0	2	0	0	0	0	0	0
hsa_circ:chr9:85627349-85640836	RASEF	0	0	0	0	0	0.0226466	0	0	0	0	0	0	0	0	0	2	0	0	0	0	0	0	0	0	0
hsa_circ:chr2:203974873-203987066	NBEAL1	0	0	0	0	0	0	0	0	0	0.0109339	0	0	0	0	0	0	0	0	0	1	0	0	0	0	0
hsa_circ:chr5:134278171-134296418	PCBD2	1.14899	1.01001	-0.185996	0.99118	1	1.00777	0.788558	1.5784	0.795733	1.57448	1.09418	1.58164	0.470468	0.604862	1.2989	0	0	0	1	0	0	0	0	0	0
hsa_circ:chr1:52226362-52238395	OSBPL9	0	0	0	0	0	0	0	0	0.0430126	0	0	0	0	0	0	0	0	0	4	0	0	0	0	0	0
hsa_circ:chr12:110456150-110467440	ANKRD13A	0	0	0	0	0	0.0226466	0	0	0	0	0	0	0	0	0	2	0	0	0	0	0	0	0	0	0
hsa_circ:chr3:183442207-183446639	YEATS2	0	0	1.21921	0.92941	1	0.0339699	0	0	0	0.0218677	0.0110524	0	0	0.0362917	0.082657	3	0	0	0	2	1	0	0	3	7
hsa_circ:chr8:1289785-1290088	*	0	0	0.473782	0.925771	1	0.0566165	0.0584117	0.0116059	0.129038	0.120273	0.0884189	0.222214	0.0573741	0.0241945	0.12989	1	0	0	0	0	0	0	0	0	0
hsa_circ:chr8:28866589-28876430	HMBOX1	0	0	-0.531375	0.970699	1	0.0339699	0	0	0.150544	0.0656032	0.0442094	0	0.0458993	0.0120972	0.0708488	3	0	0	14	6	4	0	4	1	6
hsa_circ:chr20:45915973-45927691	ZMYND8	0	0	0	0	0	0	0	0	0.0107531	0.0109339	0	0	0	0	0	0	0	0	1	1	0	0	0	0	0
hsa_circ:chr1:93070864-93104794	EVI5	0	0	0	0	0	0	0	0	0	0.0109339	0	0	0	0	0	0	0	0	0	1	0	0	0	0	0
hsa_circ:chr11:34155866-34156838	NAT10	0	0	0	0	0	0	0.0194706	0	0	0	0	0	0	0	0	0	2	0	0	0	0	0	0	0	0
hsa_circ:chr4:15012117-15068021	CPEB2	0	0	-0.0761317	0.97788	1	0.758662	0.155765	0.0580295	0.58067	0.557628	0.740508	0.392142	0.263921	0.145167	0.460517	0	0	0	1	1	0	0	0	0	0
hsa_circ:chr3:113285267-113286557	SIDT1	0	0	-1.05297	0.923584	1	0.124556	0.0194706	0	0.182803	0.0218677	0.0221047	0.0261428	0	0.0725834	0.0472325	11	2	0	17	2	2	2	0	6	4
hsa_circ:chr3:128859211-128864716	ISY1-RAB43	0	0	0.0816427	0.955449	1	0.20382	0.0876176	0.1973	0.236569	0.317082	0.287361	0.209143	0.068849	0.266139	0.271587	0	0	0	6	1	0	2	0	1	6
hsa_circ:chr20:39814457-39830024	ZHX3	1.74248	1.88078	0.110195	0.856243	1	1.51732	1.14876	1.65964	1.17209	3.21456	1.60259	3.46393	1.67532	0.713737	1.94834	0	0	0	1	0	0	0	0	0	0
hsa_circ:chr1:155316174-155365344	ASH1L	0	0	0	0	0	0.0226466	0	0	0	0	0	0	0	0	0	2	0	0	0	0	0	0	0	0	0
hsa_circ:chr18:34378412-34380274	TPGS2	0	0	-0.770489	0.898607	1	0.328376	0.136294	0.150877	0.40862	0.174942	0.243152	0.130714	0.103273	0.0604862	0.165314	0	0	0	4	0	0	0	0	0	0
hsa_circ:chr10:468764-486936	DIP2C	0	0	0.069668	0.995666	1	0	0	0	0	0.0109339	0	0	0.0114748	0	0	0	0	0	0	1	0	0	1	0	0
hsa_circ:chr11:36415396-36440853	PRR5L	0	0	0.651929	0.9524	1	0.0452932	0	0	0.0215063	0.0218677	0.0552618	0	0.0114748	0.0725834	0	4	0	0	2	2	5	0	1	6	0
hsa_circ:chr6:90082156-90097309	RRAGD	0	0	-1.56605	0.952178	1	0.0113233	0	0	0.0322594	0.0218677	0.0221047	0	0	0	0	1	0	0	3	2	2	0	0	0	0
hsa_circ:chr11:68115315-68125315	LRP5	0	0	-0.986944	0.934176	1	0.0792632	0	0	0.182803	0.0328016	0	0.0522857	0	0.0846807	0.0118081	7	0	0	17	3	0	4	0	7	1
hsa_circ:chr16:28734485-28746903	EIF3C	0	0	1.08366	0.95268	1	0	0.00973528	0.0116059	0	0.0109339	0.0442094	0	0	0.0241945	0	0	0	0	0	1	2	0	0	0	0
hsa_circ:chr5:123467607-123473013	*	0	0	-0.292517	0.971697	1	0.328376	0.331	0.371389	0.17205	0.557628	0.37578	0.614357	0.160648	0.13307	0.153506	0	0	0	0	1	0	0	0	0	0
hsa_circ:chr4:91229395-91234198	FAM190A	0	0	-1.04735	0.955239	1	0.0226466	0	0	0.0215063	0.0765371	0.0221047	0	0	0.0362917	0	2	0	0	2	7	2	0	0	3	0
hsa_circ:chr9:103002281-103011094	INVS	0	0	-0.14953	0.997831	1	0.260436	0.0292059	0.116059	0.118285	0.218677	0.121576	0.0392142	0.114748	0.181459	0.212546	2	0	0	0	0	0	0	0	0	0
hsa_circ:chr14:51800111-51800282	LINC00640	0	0	-1.18045	0.906801	1	0.10191	0.068147	0.0928473	0.0430126	0.109339	0.0110524	0.0653571	0.0114748	0.0362917	0.0590407	0	0	0	0	0	0	1	0	0	0
hsa_circ:chr1:246600450-246603426	SMYD3	0	0	-2.10587	0.896492	1	0	0	0	0.193557	0	0.0331571	0	0	0	0.0118081	0	0	0	18	0	3	0	0	0	1
hsa_circ:chr9:130875652-130885413	PTGES2	2.78476	2.93947	0.0780029	0.840671	1	2.46848	2.29753	3.11038	3.19368	2.85374	2.67467	3.00643	3.4654	2.02024	3.53063	0	0	0	1	0	0	0	0	0	0
hsa_circ:chr7:66233818-66240380	RABGEF1	0	0	0.212433	0.986153	1	0	0.0194706	0	0.0215063	0	0	0	0.0114748	0.0241945	0.0118081	0	2	0	2	0	0	0	1	2	1
hsa_circ:chr4:88986526-88989213	PKD2	0	0	0	0	0	0	0	0	0	0.0328016	0	0	0	0	0	0	0	0	0	3	0	0	0	0	0
hsa_circ:chr22:31840592-31843554	EIF4ENIF1	0	0	0	0	0	0	0	0	0	0	0	0	0	0	0.0236163	0	0	0	0	0	0	0	0	0	2
hsa_circ:chr17:5250085-5253924	RABEP1	0	0	0.317775	0.976766	1	0.0679399	0	0	0	0	0	0	0	0.0846807	0	6	0	0	0	0	0	0	0	7	0
hsa_circ:chr16:88039696-88071617	BANP	0	0	-0.565786	0.983394	1	0.0679399	0	0	0	0	0	0	0.0458993	0	0	6	0	0	0	0	0	0	4	0	0
hsa_circ:chrX:122829871-122831601	THOC2	0	0	0.278486	0.991975	1	0	0.00973528	0	0	0	0	0	0	0	0.0118081	0	1	0	0	0	0	0	0	0	1
hsa_circ:chr3:47127685-47139571	SETD2	0	0	-2.05526	0.854296	1	0.10191	0.0778823	0.0464236	0.0967783	0.0765371	0.0110524	0.0130714	0	0.048389	0.0236163	9	8	4	9	7	1	1	0	4	2
hsa_circ:chr5:137897269-137903250	HSPA9	0	0	0	0	0	0	0	0	0	0	0	0	0	0	0.0236163	0	0	0	0	0	0	0	0	0	2
hsa_circ:chr3:13395088-13395392	NUP210	0	0	0.111021	0.978683	1	0.0792632	0.0194706	0.0464236	0.0322594	0.0109339	0.0331571	0.0392142	0	0.048389	0.082657	0	0	0	0	0	0	0	0	0	2
hsa_circ:chr14:50238312-50241396	KLHDC2	0	0	-0.561026	0.970978	1	0.0339699	0.0584117	0.0116059	0.0645189	0.0437355	0.0221047	0.0522857	0.0573741	0.0120972	0	0	0	0	2	0	0	0	0	0	0
hsa_circ:chr11:47774468-47776216	FNBP4	0	0	-1.31046	0.858953	1	0.362346	0.0778823	0	0.20431	0.14214	0.0994712	0.0522857	0.0458993	0.0604862	0.0590407	32	8	0	19	13	9	4	4	5	5
hsa_circ:chr1:35824526-35827390	ZMYM4	0	0	-1.19195	0.837948	1	0.373669	0.0584117	0	0.483892	0.328016	0.121576	0.0130714	0	0.35082	0.0590407	33	6	0	45	30	11	1	0	29	5
hsa_circ:chr12:9768974-9769947	LOC374443	0	0	0	0	0	0	0	0	0	0	0	0	0	0.0241945	0	0	0	0	0	0	0	0	0	2	0
hsa_circ:chr14:51204858-51211083	NIN	0	0	0	0	0	0	0	0	0	0.0218677	0	0	0	0	0	0	0	0	0	2	0	0	0	0	0
hsa_circ:chr1:54348616-54348949	YIPF1	0	0	0.308566	0.934398	1	0.181173	0.0389411	0	0.247322	0.0984049	0.276309	0.0653571	0.0114748	0.21775	0.12989	5	1	0	0	0	5	0	0	11	6
hsa_circ:chr1:31465237-31479946	PUM1	0	0	-1.82311	0.912577	1	0.0226466	0.0292059	0	0.0537657	0.0656032	0	0	0	0.048389	0	2	3	0	5	6	0	0	0	4	0
hsa_circ:chr6:2895625-2896424	SERPINB9	0	0	0.0279273	0.977544	1	0.20382	0.136294	0.0580295	0.0322594	0.0109339	0.110524	0.0522857	0	0.157264	0.12989	7	0	0	0	0	2	0	0	6	1
hsa_circ:chr8:48612965-48626203	KIAA0146	0	0	-0.643895	0.907174	1	0.441609	0.0389411	0.232118	0.494645	0.328016	0.364728	0.117643	0.0917986	0.290334	0.118081	2	0	0	0	2	0	0	0	2	0
hsa_circ:chr8:37604917-37605099	ERLIN2	0	0	0.281384	0.961011	1	0.0339699	0.0389411	0.0232118	0.0322594	0.0984049	0.0110524	0.156857	0	0.0604862	0.0472325	0	0	0	0	0	0	0	0	0	2
hsa_circ:chr10:103558599-103560157	MGEA5	0	0	-2.85803	0.915066	1	0.0226466	0	0	0.0322594	0.0328016	0	0	0	0.0120972	0	2	0	0	3	3	0	0	0	1	0
hsa_circ:chr8:119388021-119391939	SAMD12	0	0	0	0	0	0	0	0	0	0	0	0.0522857	0	0	0	0	0	0	0	0	0	4	0	0	0
hsa_circ:chr15:56142740-56148394	NEDD4	0	0	0	0	0	0	0	0	0	0	0.0221047	0	0	0	0	0	0	0	0	0	2	0	0	0	0
hsa_circ:chr12:64474066-64491155	SRGAP1	0	0	0	0	0	0.0339699	0	0	0.0430126	0	0	0	0	0	0	3	0	0	4	0	0	0	0	0	0
hsa_circ:chr11:27068750-27109189	BBOX1	4.73904	4.091	-0.212141	0.96071	1	2.87612	2.70641	7.49742	4.64536	5.96989	3.66938	5.15014	4.75058	2.00814	4.87676	0	0	0	4	0	0	0	0	0	0
hsa_circ:chr3:97617727-97631120	CRYBG3	0	0	0	0	0	0	0	0	0.0107531	0	0	0	0	0	0	0	0	0	1	0	0	0	0	0	0
hsa_circ:chr1:1586823-1654270	CDK11A	0	0	-0.540321	0.961119	1	0.0679399	0.0778823	0.0812413	0.161297	0.0328016	0.121576	0.0130714	0	0.0604862	0.0944651	1	1	1	0	0	0	0	0	0	0
hsa_circ:chr3:69112133-69117159	UBA3	0	0	-0.721416	0.979881	1	0	0	0	0	0.0546694	0.0331571	0	0	0	0	0	0	0	0	5	3	0	0	0	0
hsa_circ:chr17:38345509-38348945	RAPGEFL1	0	0	0	0	0	0	0	0	0	0	0	0	0.0229497	0	0	0	0	0	0	0	0	0	2	0	0
hsa_circ:chr7:99026726-99031041	ATP5J2-PTCD1	0	0	0	0	0	0	0	0	0	0	0	0	0	0.0362917	0	0	0	0	0	0	0	0	0	3	0
hsa_circ:chr1:31465237-31479949	PUM1	0	0	-1.52861	0.819272	1	0.328376	0.0876176	0	0.333348	0.240545	0.0663142	0	0	0.21775	0.0590407	29	9	0	31	22	6	0	0	18	5
hsa_circ:chr10:12123471-12155063	DHTKD1	0	0	-0.564516	0.983008	1	0	0.0389411	0	0.0107531	0.0218677	0	0	0	0.048389	0	0	4	0	1	2	0	0	0	4	0
hsa_circ:chr3:195800801-195802231	TFRC	0	0	-0.46499	0.975435	1	0.0905865	0.0194706	0.0812413	0.0537657	0.0109339	0	0	0.149173	0.0362917	0	8	2	7	5	1	0	0	13	3	0
hsa_circ:chr9:37134159-37165932	ZCCHC7	0	0	0	0	0	0.0226466	0	0	0	0	0	0	0	0	0	2	0	0	0	0	0	0	0	0	0
hsa_circ:chr4:111427793-111441522	ENPEP	0	0	0.126839	0.962206	1	0.0452932	0.00973528	0.0696354	0.139791	0.262413	0.176838	0.222214	0.0803238	0.0604862	0.0354244	0	0	0	1	0	0	0	0	0	0
hsa_circ:chr22:25747579-25750779	LRP5L	0	0	0.0155497	0.9967	1	0	0	0	0	0.0109339	0.0110524	0	0	0	0	0	0	0	0	1	1	0	0	0	0
hsa_circ:chr12:26922282-26923502	ITPR2	0	0	0	0	0	0	0.0194706	0	0	0	0	0	0	0	0	0	2	0	0	0	0	0	0	0	0
hsa_circ:chr13:30782714-30804688	KATNAL1	0	0	0	0	0	0	0	0	0.0860252	0	0	0	0	0	0	0	0	0	8	0	0	0	0	0	0
hsa_circ:chr12:6787293-6797392	ZNF384	0	0	0.49557	0.820044	1	0.464256	0.292059	0.348177	0.505398	0.470157	0.408937	0.575142	0.401619	0.495987	1.05092	2	0	0	0	0	0	0	0	0	0
hsa_circ:chr7:29963572-30008684	SCRN1	0	0	0.145873	0.991767	1	0	0	0	0	0.0218677	0	0	0	0.0241945	0	0	0	0	0	2	0	0	0	2	0
hsa_circ:chr2:24098699-24108699	ATAD2B	0	0	0	0	0	0	0.0389411	0	0	0	0	0	0	0	0	0	4	0	0	0	0	0	0	0	0
hsa_circ:chr5:150924049-150924346	FAT2	0	0	0.0930568	0.926419	1	0.679399	0.496499	0.777596	0.440879	0.19681	1.04997	0.875785	0.0803238	0.0846807	0.673064	0	0	0	0	0	2	0	0	0	0
hsa_circ:chr14:86198032-86227843	*	2.95273	2.59246	-0.187729	0.984737	1	2.98935	1.96653	2.14709	2.83883	4.82184	2.72993	5.43771	0.99831	1.72991	2.06642	0	0	0	1	0	0	0	0	0	0
hsa_circ:chr16:16138307-16142114	ABCC1	0	0	0	0	0	0.0226466	0	0	0	0	0	0	0	0	0	2	0	0	0	0	0	0	0	0	0
hsa_circ:chr19:3094927-3095078	GNA11	0	0	1.2658	0.851698	1	0.0452932	0.0389411	0.0580295	0.0430126	0.0437355	0.0552618	0.0392142	0.218022	0.0846807	0.153506	0	0	0	0	0	0	0	1	0	0
hsa_circ:chr19:39878979-39879505	PAF1	0	0	0.120102	0.94408	1	0.20382	0.18497	0.127665	0.215063	0.48109	0.309466	0.2745	0.206547	0.326625	0.200738	0	0	0	0	0	0	0	0	1	0
hsa_circ:chr19:8538548-8539128	HNRNPM	0	0	0	0	0	0	0	0	0	0	0	0	0	0	0.0472325	0	0	0	0	0	0	0	0	0	4
hsa_circ:chr1:29313943-29320054	EPB41	0	0	0	0	0	0	0.0194706	0	0	0	0	0	0	0	0	0	2	0	0	0	0	0	0	0	0
hsa_circ:chr18:29444590-29447439	TRAPPC8	0	0	0	0	0	0	0	0	0	0	0	0	0	0	0.0118081	0	0	0	0	0	0	0	0	0	1
hsa_circ:chr2:144899449-144993304	GTDC1	0	0	-2.47295	0.93186	1	0.0452932	0	0	0	0.0218677	0	0	0	0.0120972	0	4	0	0	0	2	0	0	0	1	0
hsa_circ:chr1:100464817-100483371	SLC35A3	0	0	0	0	0	0	0	0	0	0	0	0	0	0	0.0236163	0	0	0	0	0	0	0	0	0	2
hsa_circ:chr9:130687386-130688258	PIP5KL1	0	0	0.164108	0.934753	1	0.249113	0.0778823	0.25533	0.440879	0.19681	0.176838	0.222214	0.30982	0.362917	0.295203	0	0	0	3	0	0	0	2	3	0
hsa_circ:chr1:234742287-234742499	IRF2BP2	0	0	2.03381	0.809815	1	0.0679399	0	0.0116059	0.0107531	0.0328016	0.132628	0.104571	0.172122	0.0120972	0.082657	0	0	0	0	0	0	0	0	0	6
hsa_circ:chr19:30462100-30477324	URI1	0	0	-0.172122	0.998736	1	0.339699	0.126559	0.208906	0.182803	0.0437355	0.0994712	0.0653571	0.263921	0.229848	0.141698	0	0	10	0	0	0	0	0	0	0
hsa_circ:chr7:2622214-2629740	IQCE	0	0	-0.0245067	0.968228	1	0.305729	0.126559	0.301754	0.322594	0.645099	0.154733	0.496714	0.424569	0.278237	0.31882	4	0	0	0	0	0	0	0	0	0
hsa_circ:chr9:88292351-88296250	AGTPBP1	0	0	0	0	0	0	0	0	0.0107531	0.0328016	0	0	0	0	0	0	0	0	1	3	0	0	0	0	0
hsa_circ:chr1:27622817-27627952	WDTC1	0	0	-0.752446	0.818014	1	0.826602	0.535441	0.76599	0.709708	1.2902	0.784717	0.379071	0.367195	0.423403	0.495942	0	0	0	0	0	0	0	0	1	0
hsa_circ:chr3:52027655-52027846	RPL29	0	0	-0.0880733	0.987419	1	0.294406	0.214176	0.139271	0.236569	0.0328016	0.154733	0.0261428	0.137698	0.048389	0.495942	0	0	0	2	0	0	0	0	0	0
hsa_circ:chr20:47879871-47882803	ZNFX1	0	0	-0.2157	0.99799	1	0	0	0	0.0537657	0	0.0221047	0	0	0.0241945	0	0	0	0	5	0	2	0	0	2	0
hsa_circ:chr1:228451817-228452092	OBSCN	0	0	0	0	0	0	0	0	0	0	0	0.0130714	0	0.048389	0	0	0	0	0	0	0	1	0	4	0
hsa_circ:chr11:18524033-18531212	TSG101	0	0	-0.830081	0.979072	1	0	0	0	0.0430126	0	0	0	0	0.0241945	0	0	0	0	4	0	0	0	0	2	0
hsa_circ:chr1:35870624-35871069	ZMYM4	0	0	-2.21114	0.85736	1	0.181173	0.0876176	0	0.0322594	0.0437355	0.0110524	0.0392142	0	0.0241945	0	16	9	0	3	4	1	3	0	2	0
hsa_circ:chr10:94368777-94373376	KIF11	0	0	0.561968	0.927312	1	0.0905865	0.0389411	0	0.107531	0.0328016	0.0994712	0.130714	0	0.120972	0.0472325	2	0	0	0	0	0	0	0	0	0
hsa_circ:chr22:50187682-50187942	BRD1	0	0	0	0	0	0	0	0	0.0430126	0	0	0	0	0	0	0	0	0	4	0	0	0	0	0	0
hsa_circ:chr2:242173235-242176184	HDLBP	0	0	0	0	0	0.0792632	0.0584117	0.0116059	0.0430126	0	0	0	0	0	0	7	6	1	4	0	0	0	0	0	0
hsa_circ:chr18:196637-204692	USP14	0	0	-1.74074	0.900874	1	0.10191	0.0486764	0	0.0537657	0.0328016	0.0110524	0	0	0.0362917	0.0236163	9	5	0	5	3	1	0	0	3	2
hsa_circ:chr6:33623543-33627326	ITPR3	0	0	0.503668	0.811721	1	0.396316	0.262853	0.266936	0.462385	0.830974	0.817875	0.601285	0.619641	0.411306	0.69668	0	1	0	0	2	0	0	0	0	0
hsa_circ:chr19:28288662-28289084	*	0	0	0.0914486	0.961581	1	0.0679399	0.1655	0.0580295	0.215063	0.207744	0.209995	0.0784285	0.0803238	0.108875	0.283395	0	0	0	2	0	0	0	0	0	0
hsa_circ:chr9:114195513-114199388	KIAA0368	0	0	0	0	0	0	0	0	0	0	0	0	0	0	0.0236163	0	0	0	0	0	0	0	0	0	2
hsa_circ:chr3:138456549-138478201	PIK3CB	0	0	0	0	0	0	0	0	0	0.0109339	0	0	0	0	0	0	0	0	0	1	0	0	0	0	0
hsa_circ:chr10:70190193-70196998	DNA2	0	0	0	0	0	0	0	0	0	0	0	0	0	0.0120972	0	0	0	0	0	0	0	0	0	1	0
hsa_circ:chr22:40666126-40669604	TNRC6B	0	0	-2.04757	0.794718	1	0.124556	0.175235	0	0.430126	0.0765371	0.0221047	0.0522857	0	0.108875	0.0118081	11	18	0	40	7	2	4	0	9	1
hsa_circ:chr12:120615250-120616753	GCN1L1	0	0	0.128992	0.936832	1	0.384993	0.107088	0.0580295	0.387113	0.513892	0.442094	0.287571	0.137698	0.459695	0.259779	0	0	0	1	0	3	0	0	0	0
hsa_circ:chr2:10126252-10126410	GRHL1	0	0	0	0	0	0	0	0	0	0	0.0221047	0	0	0	0	0	0	0	0	0	2	0	0	0	0
hsa_circ:chr7:100410369-100414979	EPHB4	0	0	0.601806	0.856585	1	0.16985	0.116823	0.150877	0.107531	0.393619	0.165785	0.117643	0.711439	0.193556	0.236163	0	0	0	0	0	1	0	0	0	0
hsa_circ:chr6:124946506-124979532	NKAIN2	2.00348	1.75282	-0.192826	0.984708	1	1.25689	1.40188	1.60162	2.25816	3.49884	1.86785	4.16978	1.12453	0.822612	0.779337	0	0	0	0	0	0	0	1	1	0
hsa_circ:chr16:4764052-4774832	ANKS3	0	0	0	0	0	0.0113233	0	0	0.0215063	0	0	0	0	0	0	1	0	0	2	0	0	0	0	0	0
hsa_circ:chr15:66007816-66031213	DENND4A	0	0	0	0	0	0	0	0	0.0430126	0.0328016	0	0	0	0	0	0	0	0	4	3	0	0	0	0	0
hsa_circ:chr5:6748577-6750616	PAPD7	0	0	0.313383	0.984915	1	0	0.0292059	0	0	0	0	0	0	0.0362917	0	0	3	0	0	0	0	0	0	3	0
hsa_circ:chr3:16218924-16219193	GALNTL2	0	0	-0.328834	0.990777	1	0.0113233	0	0.0928473	0.0107531	0	0	0.0914999	0	0	0	0	0	0	0	0	0	1	0	0	0
hsa_circ:chr16:70542309-70551643	COG4	0	0	0	0	0	0.0113233	0	0	0	0	0	0	0	0	0	1	0	0	0	0	0	0	0	0	0
hsa_circ:chr9:139115609-139118720	QSOX2	0	0	-0.266192	0.991634	1	0	0	0.0464236	0.118285	0.0765371	0.0552618	0.0261428	0.0114748	0.0604862	0.0472325	0	0	0	0	0	0	0	0	0	3
hsa_circ:chr11:18528404-18531212	TSG101	0	0	0	0	0	0	0	0	0.0430126	0	0	0	0	0	0	0	0	0	4	0	0	0	0	0	0
hsa_circ:chr6:128422165-128422593	PTPRK	0	0	1.54685	0.909472	1	0.0113233	0.00973528	0	0.0107531	0.0218677	0.0663142	0.0784285	0	0.0120972	0	0	0	0	0	0	0	2	0	0	0
hsa_circ:chr11:76162902-76183884	C11orf30	0	0	-2.3933	0.872395	1	0.0792632	0	0.0696354	0	0.0984049	0.0110524	0.0130714	0.0229497	0	0	0	0	0	0	1	0	0	0	0	0
hsa_circ:chr6:86322550-86333830	SYNCRIP	0	0	0.29281	0.917002	1	0.226466	0.136294	0.104453	0.311841	0.19681	0.18789	0.130714	0.183597	0.35082	0.342436	1	0	0	0	0	0	0	0	0	0
hsa_circ:chr10:111881868-111890244	ADD3	0	0	0	0	0	0	0	0	0	0.0109339	0	0	0	0	0	0	0	0	0	1	0	0	0	0	0
hsa_circ:chr12:112241663-112247542	ALDH2	0	0	0	0	0	0	0	0	0	0	0.0110524	0	0	0.0241945	0	0	0	0	0	0	1	0	0	2	0
hsa_circ:chr1:224599129-224612356	WDR26	0	0	-1.19301	0.95191	1	0.0113233	0.00973528	0	0.0322594	0.0546694	0	0	0	0	0.0472325	1	1	0	3	5	0	0	0	0	4
hsa_circ:chr3:7550494-7588222	GRM7	3.85982	3.28022	-0.234739	0.948019	1	3.5442	2.59932	3.41214	3.17218	6.57126	3.81306	6.33964	1.74417	1.70571	2.79853	0	0	0	0	1	0	0	0	0	0
hsa_circ:chr9:111714489-111714774	CTNNAL1	0	0	-0.101325	0.994265	1	0.0679399	0.0778823	0.0696354	0.0322594	0.0328016	0.121576	0.0130714	0.114748	0.0120972	0	0	0	0	0	0	0	0	8	0	0
hsa_circ:chr15:66824585-66829601	ZWILCH	0	0	0	0	0	0.0226466	0	0	0	0	0	0	0	0	0	2	0	0	0	0	0	0	0	0	0
hsa_circ:chr12:50384467-50386438	RACGAP1	0	0	0.0570411	0.938255	1	0.962481	0.0292059	0.0580295	1.13983	0.306148	0.121576	0.2745	0.0458993	1.20972	0.944651	2	0	0	0	0	0	0	0	0	6
hsa_circ:chr8:134250636-134250819	NDRG1	1.04097	2.59018	1.31512	0.352405	1	1.85702	1.58685	0.557084	0.58067	0.623231	5.03988	0.836571	3.04083	1.77829	2.25535	2	0	0	0	0	0	0	0	0	0
hsa_circ:chr3:169840379-169840532	PHC3	0	0	0	0	0	0.0226466	0	0	0	0.0437355	0	0	0	0	0	2	0	0	0	4	0	0	0	0	0
hsa_circ:chr4:83278466-83279973	HNRNPD	0	0	-0.830427	0.979311	1	0	0.00973528	0	0.0322594	0	0	0	0	0	0.0236163	0	1	0	3	0	0	0	0	0	2
hsa_circ:chr17:49071125-49079206	SPAG9	0	0	0	0	0	0	0	0	0	0	0.0221047	0	0	0	0	0	0	0	0	0	2	0	0	0	0
hsa_circ:chr4:144833693-144908035	*	7.22555	5.59027	-0.370188	0.798995	1	6.69208	4.64373	6.62697	7.58097	10.584	5.65881	12.1041	2.46709	2.91543	4.80591	0	0	0	2	0	0	0	0	0	0
hsa_circ:chrY:7992995-7993191	*	0	0	1.48333	0.89698	1	0.0113233	0	0	0.0107531	0.0546694	0.0442094	0.0522857	0	0	0.118081	0	0	0	0	0	0	0	0	0	1
hsa_circ:chr15:80367506-80415142	ZFAND6	0	0	0	0	0	0	0	0	0	0	0.0221047	0	0	0.0120972	0.082657	0	0	0	0	0	0	0	0	0	3
hsa_circ:chr14:51202234-51211083	NIN	0	0	0.316024	0.964348	1	0.0566165	0.0389411	0.0116059	0.0322594	0.0218677	0.0773665	0.0522857	0	0.0120972	0.0590407	2	0	0	1	0	0	0	0	0	0
hsa_circ:chr4:80884247-80884493	ANTXR2	0	0	-2.24864	0.899241	1	0.0452932	0	0.0464236	0.0645189	0.0109339	0.0221047	0.0130714	0	0	0	1	0	0	0	0	0	0	0	0	0
hsa_circ:chr4:153793604-153809459	ARFIP1	0	0	0	0	0	0.0113233	0	0	0	0	0	0	0	0	0	1	0	0	0	0	0	0	0	0	0
hsa_circ:chr1:51050357-51061888	FAF1	0	0	0	0	0	0.0226466	0	0	0	0	0	0	0	0	0	2	0	0	0	0	0	0	0	0	0
hsa_circ:chr4:13338517-13343936	HSP90AB2P	0	0	0.37674	0.966501	1	0.0226466	0	0.0116059	0.0537657	0.0218677	0.0110524	0	0	0.0725834	0.0590407	2	0	1	5	2	1	0	0	6	5
hsa_circ:chr22:22649975-22650150	*	0	0	-0.756547	0.965874	1	0.0452932	0.0194706	0	0.0215063	0.0546694	0.0442094	0.0392142	0	0	0	0	0	0	1	0	0	0	0	0	0
hsa_circ:chr1:87207891-87208119	SH3GLB1	0	0	0	0	0	0	0.0389411	0	0	0	0	0	0	0	0	0	4	0	0	0	0	0	0	0	0
hsa_circ:chr1:155764841-155784240	GON4L	0	0	0	0	0	0	0	0	0.0537657	0.0437355	0	0	0	0	0	0	0	0	5	4	0	0	0	0	0
hsa_circ:chr13:113971887-113972459	LAMP1	0	0	0.767373	0.902941	1	0.0452932	0.00973528	0.0232118	0.129038	0.0656032	0.0773665	0.104571	0.068849	0.048389	0.165314	0	0	0	0	0	0	0	0	0	2
hsa_circ:chr8:95768264-95782799	DPY19L4	0	0	0.659222	0.958632	1	0	0	0	0	0.0656032	0.0331571	0.0130714	0.0573741	0	0	0	0	0	0	0	1	0	0	0	0
hsa_circ:chr22:19363154-19375339	HIRA	0	0	-0.052223	0.974118	1	0.520872	0.321264	0.290148	0.225816	0.415487	0.309466	0.509785	0.103273	0.362917	0.425093	0	0	0	2	0	0	0	0	0	0
hsa_circ:chr16:1435209-1435386	UNKL	0	0	1.06049	0.961246	1	0.0226466	0	0	0	0	0	0	0	0	0.0472325	2	0	0	0	0	0	0	0	0	4
hsa_circ:chr19:41211001-41216041	ADCK4	0	0	0.143283	0.945814	1	0.181173	0.175235	0.208906	0.258076	0.14214	0.121576	0.209143	0.424569	0.169361	0.141698	0	0	0	0	0	0	0	0	4	0
hsa_circ:chr14:36225999-36240205	RALGAPA1	0	0	0	0	0	0	0	0	0	0	0	0	0	0	0.0236163	0	0	0	0	0	0	0	0	0	2
hsa_circ:chr6:67681088-67681254	*	0	0	1.10113	0.904002	1	0.0226466	0.0292059	0.0116059	0.0107531	0.0546694	0.0221047	0.0784285	0.0803238	0.048389	0.0472325	0	1	0	0	0	0	0	0	0	0
hsa_circ:chr2:69556429-69556930	GFPT1	0	0	0.0148926	0.98733	1	0	0	0	0.0967783	0.0656032	0.0110524	0.0130714	0.0803238	0.0241945	0.0354244	0	0	0	9	6	1	1	7	2	3
hsa_circ:chr19:16040267-16045219	CYP4F11	0	0	1.75488	0.952814	1	0	0	0	0.0107531	0	0	0	0	0.0362917	0	0	0	0	1	0	0	0	0	3	0
hsa_circ:chr17:56384972-56385123	BZRAP1	0	0	-0.516675	0.948549	1	0.215143	0.0486764	0.232118	0.0860252	0.251479	0.0221047	0.209143	0.160648	0.0725834	0.118081	2	0	0	0	0	0	0	0	0	0
hsa_circ:chr2:24181171-24222780	UBXN2A	0	0	-2.31261	0.941035	1	0.0226466	0	0	0.0322594	0	0.0110524	0	0	0	0	0	0	0	2	0	0	0	0	0	0
hsa_circ:chr6:128643129-128643339	PTPRK	0	0	0	0	0	0.0113233	0	0	0	0	0	0	0	0	0	1	0	0	0	0	0	0	0	0	0
hsa_circ:chr8:142165948-142170886	DENND3	0	0	0	0	0	0.0226466	0	0	0	0	0	0	0	0	0	2	0	0	0	0	0	0	0	0	0
hsa_circ:chr15:76694983-76697020	SCAPER	0	0	-0.50741	0.953915	1	0.20382	0.146029	0.0812413	0.0967783	0.174942	0.198942	0.130714	0.068849	0.0604862	0.0354244	0	0	0	0	0	0	0	0	1	0
hsa_circ:chr12:124233122-124233332	ATP6V0A2	0	0	0	0	0	0.0226466	0	0	0	0	0	0	0	0	0	2	0	0	0	0	0	0	0	0	0
hsa_circ:chr6:152673302-152674568	SYNE1	0	0	-1.34461	0.907666	1	0.0452932	0.0778823	0.0116059	0.0537657	0.131206	0	0.0784285	0.0114748	0.0241945	0.0118081	0	0	0	2	0	0	0	0	0	0
hsa_circ:chr19:33106564-33113525	ANKRD27	0	0	-1.84908	0.955338	1	0.0113233	0	0	0.0322594	0	0	0	0	0.0120972	0	1	0	0	3	0	0	0	0	1	0
hsa_circ:chr6:170697375-170704667	FAM120B	0	0	0.178767	0.978145	1	0.124556	0	0	0	0	0.0442094	0	0	0.0967779	0	11	0	0	0	0	4	0	0	8	0
hsa_circ:chr3:138382748-138417937	PIK3CB	0	0	0	0	0	0	0	0	0	0.0218677	0	0	0	0	0	0	0	0	0	2	0	0	0	0	0
hsa_circ:chr4:5720975-5758089	EVC	0	0	0	0	0	0	0	0	0	0	0	0	0	0.0241945	0	0	0	0	0	0	0	0	0	2	0
hsa_circ:chr1:47745913-47748131	STIL	0	0	0	0	0	0	0	0	0	0	0	0.0130714	0	0.0967779	0	0	0	0	0	0	0	1	0	8	0
hsa_circ:chr17:35640168-35687275	ACACA	0	0	0.172485	0.97304	1	0.0566165	0	0	0.0967783	0.0437355	0.0994712	0.0392142	0.0114748	0.048389	0.0236163	0	0	0	0	0	1	0	0	0	0
hsa_circ:chr4:87622394-87643587	PTPN13	0	0	0	0	0	0.0226466	0	0	0.0107531	0	0	0	0	0	0	2	0	0	1	0	0	0	0	0	0
hsa_circ:chr6:6174813-6251162	F13A1	0	0	0	0	0	0	0	0	0	0	0.0110524	0	0	0	0	0	0	0	0	0	1	0	0	0	0
hsa_circ:chr1:12328763-12331181	VPS13D	0	0	-2.44032	0.933199	1	0.0226466	0	0	0.0430126	0	0	0	0	0.0120972	0	2	0	0	4	0	0	0	0	1	0
hsa_circ:chr22:46804893-46807656	CELSR1	0	0	0.491847	0.974068	1	0	0	0	0.0430126	0	0	0	0	0.0604862	0	0	0	0	4	0	0	0	0	5	0
hsa_circ:chr6:15511682-15511837	JARID2	0	0	-0.270205	0.985958	1	0.10191	0.233647	0.0348177	0.161297	0.0984049	0.132628	0.117643	0.068849	0.108875	0.0944651	0	0	2	0	0	0	0	0	0	0
hsa_circ:chr15:64025123-64027048	HERC1	0	0	0	0	0	0	0.00973528	0	0	0	0	0	0	0	0	0	1	0	0	0	0	0	0	0	0
hsa_circ:chr22:42545919-42549210	*	0	0	0	0	0	0.0339699	0	0	0	0	0	0	0	0	0	3	0	0	0	0	0	0	0	0	0
hsa_circ:chr2:231256802-231261513	SP140L	0	0	0	0	0	0	0	0	0.0215063	0	0	0	0	0	0	0	0	0	2	0	0	0	0	0	0
hsa_circ:chr8:42259306-42260979	VDAC3	0	0	-0.858134	0.898219	1	0.305729	0.136294	0.0116059	0.344101	0.153074	0.110524	0.0522857	0.0114748	0.326625	0.0236163	27	14	1	32	14	10	4	1	27	2
hsa_circ:chr3:99410917-99411097	COL8A1	0	0	-0.193998	0.997803	1	0	0.0486764	0.0232118	0.075272	0.0437355	0.0552618	0.0522857	0	0.0120972	0.0472325	0	0	0	2	0	0	0	0	0	0
hsa_circ:chr16:2806335-2806607	SRRM2	0	0	1.8663	0.928074	1	0	0	0	0.0215063	0	0.0663142	0	0	0.0120972	0	0	0	0	2	0	6	0	0	1	0
hsa_circ:chr16:25182035-25186355	LCMT1	0	0	-0.960405	0.975535	1	0	0	0	0.0430126	0	0.0221047	0	0	0	0	0	0	0	4	0	2	0	0	0	0
hsa_circ:chr18:9208655-9216898	ANKRD12	0	0	0	0	0	0	0	0	0.0215063	0	0	0	0	0	0	0	0	0	2	0	0	0	0	0	0
hsa_circ:chr8:38314874-38315052	FGFR1	0	0	-1.4687	0.922578	1	0.0452932	0	0.0928473	0.0537657	0	0.0221047	0	0	0	0.0472325	4	0	8	5	0	2	0	0	0	4
hsa_circ:chr16:3900298-3908261	CREBBP	0	0	0	0	0	0	0	0	0	0	0	0	0	0.0120972	0	0	0	0	0	0	0	0	0	1	0
hsa_circ:chr14:81362062-81408724	CEP128	0	0	0	0	0	0	0	0	0	0	0	0	0	0.0241945	0	0	0	0	0	0	0	0	0	2	0
hsa_circ:chr3:4490299-4491024	SUMF1	0	0	0	0	0	0	0	0	0.0107531	0	0	0	0	0	0	0	0	0	1	0	0	0	0	0	0
hsa_circ:chr1:150418702-150437203	RPRD2	0	0	0	0	0	0	0	0	0	0	0	0	0	0.0241945	0	0	0	0	0	0	0	0	0	2	0
hsa_circ:chr17:2218851-2222223	SRR	0	0	-1.18	0.951853	1	0.0452932	0	0	0.0215063	0.0437355	0	0.0130714	0	0.0120972	0.0236163	4	0	0	2	4	0	1	0	1	2
hsa_circ:chr17:61841376-61843554	CCDC47	0	0	-1.24925	0.900793	1	0.147203	0.0778823	0.0464236	0.0967783	0.0546694	0.0221047	0	0	0.0967779	0.0590407	13	8	4	9	5	2	0	0	8	5
hsa_circ:chr17:61710041-61712161	MAP3K3	0	0	0	0	0	0	0	0	0	0	0	0	0	0.0241945	0	0	0	0	0	0	0	0	0	2	0
hsa_circ:chr1:225211317-225211567	DNAH14	0	0	0	0	0	0	0	0	0.0537657	0	0	0	0	0	0	0	0	0	5	0	0	0	0	0	0
hsa_circ:chr9:100372628-100373981	TSTD2	0	0	-3.12973	0.867875	1	0.0792632	0.0389411	0	0.075272	0	0.0221047	0	0	0	0	7	4	0	7	0	2	0	0	0	0
hsa_circ:chr5:137087460-137087721	HNRNPA0	0	0	0	0	0	0	0	0	0	0	0	0.0130714	0	0	0	0	0	0	0	0	0	1	0	0	0
hsa_circ:chr9:108483818-108484902	TMEM38B	0	0	2.15808	0.856746	1	0	0.0486764	0	0.0107531	0	0	0.0130714	0.0344245	0.21775	0	0	5	0	1	0	0	1	3	18	0
hsa_circ:chrX:74518535-74519731	UPRT	0	0	-0.65572	0.963042	1	0.0792632	0	0.0232118	0.107531	0.0218677	0.0442094	0.0914999	0.0114748	0	0	0	0	0	1	0	0	0	0	0	0
hsa_circ:chr8:15480589-15519805	TUSC3	0	0	0	0	0	0	0	0	0.0215063	0	0	0	0	0	0	0	0	0	2	0	0	0	0	0	0
hsa_circ:chr1:82415873-82416805	LPHN2	0	0	0	0	0	0	0	0	0.0107531	0	0	0	0	0	0	0	0	0	1	0	0	0	0	0	0
hsa_circ:chr11:77043775-77060332	PAK1	0	0	0	0	0	0	0	0	0.0107531	0.0437355	0	0	0	0	0	0	0	0	1	4	0	0	0	0	0
hsa_circ:chr7:26236021-26236278	HNRNPA2B1	0	0	0	0	0	0	0	0	0	0.0437355	0	0	0	0	0	0	0	0	0	4	0	0	0	0	0
hsa_circ:chrUn_gl000220:107938-118802	RNA45S5	0	0	0	0	0	0	0	0	0	0	0	0	0.0114748	0	0	0	0	0	0	0	0	0	1	0	0
hsa_circ:chr7:76063355-76069928	ZP3	0	0	2.03169	0.941891	1	0.0113233	0	0	0	0	0.0221047	0	0	0.0241945	0	1	0	0	0	0	2	0	0	2	0
hsa_circ:chr8:28651324-28654172	INTS9	0	0	0.110977	0.992737	1	0	0	0	0	0.0218677	0	0	0	0	0.0236163	0	0	0	0	2	0	0	0	0	2
hsa_circ:chr5:137726702-137754921	KDM3B	0	0	-0.643802	0.972893	1	0	0	0.0116059	0.0860252	0.0328016	0	0	0.0114748	0.048389	0.0236163	0	0	0	4	0	0	0	0	0	0
hsa_circ:chr4:76888430-76903190	SDAD1	0	0	0	0	0	0	0	0	0	0.0109339	0	0	0	0	0	0	0	0	0	1	0	0	0	0	0
hsa_circ:chr1:245153270-245180628	EFCAB2	0	0	0	0	0	0	0	0	0	0	0	0	0	0	0.0118081	0	0	0	0	0	0	0	0	0	1
hsa_circ:chr12:6976701-6976814	TPI1	7.82489	8.98509	0.199463	0.605347	1	10.2476	8.90778	4.5263	11.4629	3.97993	6.94088	2.87571	8.27335	12.1698	14.6657	0	0	0	0	0	0	0	2	0	0
hsa_circ:chr10:98456963-98457207	PIK3AP1	0	0	-0.464743	0.978974	1	0.0339699	0.0194706	0.0580295	0.0107531	0.0656032	0	0.0522857	0	0.048389	0.0354244	2	0	0	0	0	0	0	0	0	0
hsa_circ:chr2:26311770-26312012	RAB10	0	0	0.183059	0.993808	1	0	0.00973528	0	0	0	0.0110524	0	0	0	0	0	1	0	0	0	1	0	0	0	0
hsa_circ:chr7:202172-202534	FAM20C	0	0	2.50453	0.77535	1	0.0452932	0.00973528	0.0232118	0.0215063	0	0.110524	0.169928	0.0344245	0.13307	0.118081	0	0	0	0	0	0	0	0	1	0
hsa_circ:chr7:30538419-30540297	GGCT	0	0	-0.108784	0.992487	1	0.10191	0.18497	0.150877	0.150544	0.0328016	0.0663142	0.169928	0.172122	0.0967779	0.0708488	0	0	0	0	0	0	0	0	0	1
hsa_circ:chr21:45560132-45560224	C21orf33	0	0	0	0	0	0	0	0	0.0430126	0	0	0	0	0	0	0	0	0	4	0	0	0	0	0	0
hsa_circ:chr1:87200285-87200862	SH3GLB1	0	0	0	0	0	0	0.0194706	0	0	0	0	0	0	0	0	0	2	0	0	0	0	0	0	0	0
hsa_circ:chr11:12785726-12807621	TEAD1	0	0	0	0	0	0	0	0	0.0107531	0	0	0	0	0	0	0	0	0	1	0	0	0	0	0	0
hsa_circ:chr5:150488016-150497398	ANXA6	3.60644	2.8671	-0.330984	0.883417	1	9.9079	1.38241	1.14898	4.21523	1.37767	2.55309	2.53585	2.08842	4.05258	3.10554	0	4	0	0	0	0	0	0	0	0
hsa_circ:chr2:183799480-183800103	NCKAP1	0	0	0	0	0	0	0	0	0	0.0328016	0	0	0	0	0	0	0	0	0	3	0	0	0	0	0
hsa_circ:chr17:1444860-1456443	PITPNA	0	0	0.110977	0.994864	1	0	0	0	0	0.0109339	0	0	0	0	0.0118081	0	0	0	0	1	0	0	0	0	1
hsa_circ:chr17:57181654-57181963	TRIM37	0	0	0	0	0	0.0226466	0	0	0	0	0	0	0	0	0	2	0	0	0	0	0	0	0	0	0
hsa_circ:chr4:88989050-88989213	PKD2	0	0	0	0	0	0	0	0	0.0107531	0	0	0	0	0	0	0	0	0	1	0	0	0	0	0	0
hsa_circ:chr1:154893788-154901652	PMVK	3.06487	2.77637	-0.142626	0.985523	1	4.78976	2.68694	1.5668	4.269	2.01183	1.94522	1.9215	1.51468	3.39932	5.10111	3	0	0	0	0	0	0	0	0	0
hsa_circ:chrX:24168052-24168253	ZFX	0	0	0.279836	0.91533	1	0.294406	0.155765	0.359783	0.150544	0.120273	0.132628	0.156857	0.677015	0.13307	0.212546	0	0	0	0	0	0	0	0	0	4
hsa_circ:chr8:126015418-126023874	SQLE	0	0	1.44685	0.892821	1	0.0226466	0	0.0116059	0.0537657	0	0.0221047	0.0522857	0.0114748	0.0241945	0.12989	1	0	0	0	0	0	0	0	0	0
hsa_circ:chr1:22041882-22048257	USP48	0	0	0.0462751	0.978058	1	0.10191	0.0194706	0.0232118	0.20431	0	0.143681	0	0	0.169361	0.0472325	9	2	2	19	0	13	0	0	14	4
hsa_circ:chr6:88385141-88391481	AKIRIN2	0	0	0	0	0	0	0	0	0	0.0109339	0	0	0	0	0	0	0	0	0	1	0	0	0	0	0
hsa_circ:chr22:20082236-20093800	DGCR8	0	0	0	0	0	0	0	0	0.0107531	0	0	0	0	0	0	0	0	0	1	0	0	0	0	0	0
hsa_circ:chr13:33054727-33101669	N4BP2L2	0	0	-3.53521	0.794907	1	0	0.107088	0	0.20431	0.109339	0	0	0	0.0362917	0	0	11	0	19	10	0	0	0	3	0
hsa_circ:chr1:120539620-120548211	NOTCH2	0	0	0	0	0	0	0	0	0	0	0.0221047	0	0	0	0	0	0	0	0	0	2	0	0	0	0
hsa_circ:chr11:78165016-78168452	NARS2	0	0	0.113293	0.945847	1	0.237789	0.175235	0.174089	0.182803	0.426421	0.143681	0.431357	0.252446	0.254042	0.212546	0	2	0	0	0	0	0	0	0	0
hsa_circ:chr5:112145823-112151290	APC	0	0	-0.262736	0.972115	1	0.679399	0.477029	0.324965	0.688201	0.699768	0.453147	1.13721	0.286871	0.278237	0.236163	0	0	0	0	1	0	0	0	0	0
hsa_circ:chr6:41020004-41023738	APOBEC2	0	0	-0.179058	0.994854	1	0.736015	0.613323	0.986502	0.871005	1.00592	0.453147	1.20257	0.722914	0.338723	1.00369	0	3	0	0	3	1	0	0	6	6
hsa_circ:chr5:155544888-155551029	*	0	0	-0.524574	0.898032	1	0.679399	0.496499	0.684748	0.526904	0.765371	0.75156	0.692785	0.206547	0.399209	0.141698	0	0	0	4	2	0	0	0	3	0
hsa_circ:chr6:7555951-7569573	DSP	0	0	-0.441054	0.964355	1	0.294406	0.126559	0.0812413	0.129038	0	0.221047	0.0653571	0	0.0604862	0.118081	0	0	0	0	0	0	0	0	1	0
hsa_circ:chr10:31676053-31709678	ZEB1	0	0	0	0	0	0.0226466	0	0	0	0	0	0	0	0	0	2	0	0	0	0	0	0	0	0	0
hsa_circ:chr12:116445216-116445441	MED13L	0	0	0	0	0	0	0	0	0.0215063	0	0	0	0	0	0	0	0	0	2	0	0	0	0	0	0
hsa_circ:chr13:72131156-72204849	DACH1	0	0	-2.31137	0.935937	1	0	0	0	0.0430126	0.0218677	0	0.0130714	0	0	0	0	0	0	0	2	0	0	0	0	0
hsa_circ:chr3:55640808-55733540	ERC2	0	0	0	0	0	0	0	0	0	0	0	0	0	0.0241945	0	0	0	0	0	0	0	0	0	2	0
hsa_circ:chr20:50090517-50092197	NFATC2	0	0	-2.31456	0.912745	1	0.0339699	0	0	0.0645189	0.0218677	0	0	0	0.0241945	0	3	0	0	6	2	0	0	0	2	0
hsa_circ:chr16:81411343-81411547	GAN	0	0	-0.270608	0.992789	1	0.0679399	0	0	0.0860252	0.0109339	0.0773665	0	0	0.0120972	0.0472325	0	0	0	0	0	0	0	0	0	2
hsa_circ:chr1:29010095-29023603	GMEB1	0	0	-0.250546	0.996956	1	0.0226466	0	0	0.0107531	0.0109339	0	0.0130714	0	0.0241945	0	0	0	0	0	0	0	1	0	2	0
hsa_circ:chr2:228172426-228174034	COL4A3	0	0	1.89629	0.909961	1	0	0	0	0.0215063	0.0109339	0.0331571	0.0392142	0	0.048389	0	0	0	0	0	0	0	0	0	4	0
hsa_circ:chr3:122180071-122186276	KPNA1	0	0	0	0	0	0	0	0	0.0537657	0	0	0	0	0	0	0	0	0	5	0	0	0	0	0	0
hsa_circ:chrX:54043028-54049276	PHF8	0	0	0	0	0	0	0	0	0	0.0218677	0	0	0	0	0	0	0	0	0	2	0	0	0	0	0
hsa_circ:chr1:201823723-201826322	IPO9	0	0	-0.430216	0.985589	1	0.0566165	0	0	0	0.0546694	0.0221047	0	0	0.0604862	0	5	0	0	0	5	2	0	0	5	0
hsa_circ:chr14:21971316-21972024	METTL3	1.63623	1.12624	-0.53886	0.830483	1	3.00068	1.0222	0.336571	2.25816	1.56354	0.950503	0.2745	0.562267	2.73398	1.10996	265	105	29	210	143	86	21	49	226	94
hsa_circ:chr2:231338039-231359175	SP100	0	0	0	0	0	0.0226466	0	0	0	0	0	0	0	0	0	2	0	0	0	0	0	0	0	0	0
hsa_circ:chr1:19644094-19644335	PQLC2	0	0	0.393878	0.874285	1	0.294406	0.243382	0.301754	0.365607	0.251479	0.309466	0.209143	0.539317	0.241945	0.614023	0	8	0	4	0	0	0	0	0	4
hsa_circ:chr17:61838274-61842207	CCDC47	0	0	1.94503	0.879538	1	0	0	0	0	0.0546694	0.0552618	0	0	0.0725834	0.082657	0	0	0	0	5	5	0	0	6	7
hsa_circ:chr8:41355028-41364640	GOLGA7	0	0	0.160984	0.938597	1	0.16985	0.223912	0.0464236	0.290335	0.371752	0.530513	0.0914999	0.195072	0.0846807	0.330628	0	0	0	2	0	0	0	0	0	0
hsa_circ:chr14:39534117-39555110	SEC23A	0	0	-0.830081	0.979072	1	0	0	0	0.0430126	0	0	0	0	0.0241945	0	0	0	0	4	0	0	0	0	2	0
hsa_circ:chr18:77329752-77329926	*	0	0	1.03012	0.931041	1	0.0339699	0.00973528	0	0.0107531	0.0218677	0.0110524	0.0392142	0.0229497	0	0.082657	0	0	0	0	0	0	1	0	0	0
hsa_circ:chr11:498472-498933	RNH1	10.9887	7.82846	-0.489217	0.627339	1	14.6297	10.1539	10.5614	14.0221	5.57628	12.1134	3.08485	5.82921	6.47202	11.6428	1	0	0	0	0	0	0	0	0	0
hsa_circ:chr11:61071337-61081958	DDB1	1.18627	1.02499	-0.210817	0.980877	1	1.38144	0.954058	0.731172	1.30113	1.56354	1.40365	0.731999	0.64259	0.858904	1.48783	0	0	0	1	0	0	0	0	0	0
hsa_circ:chr11:70008070-70008405	ANO1	0	0	0.702241	0.850591	1	0.124556	0.107088	0.441024	0.075272	0.0218677	0.110524	0.588214	0.240971	0.241945	0.0708488	0	2	0	0	0	0	0	0	0	0
hsa_circ:chr2:69575303-69590802	GFPT1	0	0	0	0	0	0	0	0	0	0	0	0	0	0.0241945	0.0118081	0	0	0	0	0	0	0	0	2	1
hsa_circ:chr1:29023439-29029081	GMEB1	0	0	0	0	0	0	0	0	0	0	0.0221047	0	0	0	0	0	0	0	0	0	2	0	0	0	0
hsa_circ:chr17:57138393-57161450	TRIM37	0	0	0	0	0	0	0	0	0	0	0	0	0.0229497	0	0	0	0	0	0	0	0	0	2	0	0
hsa_circ:chr17:35825535-35827629	TADA2A	0	0	0	0	0	0	0	0	0	0	0	0	0	0.0241945	0	0	0	0	0	0	0	0	0	2	0
hsa_circ:chr3:197490768-197495458	FYTTD1	0	0	0	0	0	0	0	0	0	0	0	0	0	0.0120972	0	0	0	0	0	0	0	0	0	1	0
hsa_circ:chr19:4360934-4361268	SH3GL1	0	0	-0.406934	0.914483	1	1.59659	1.11956	0.974896	0.645189	0.349884	1.04997	0.313714	0.883562	0.495987	0.791145	0	0	0	0	0	0	0	2	0	0
hsa_circ:chr6:117840979-117846579	DCBLD1	0	0	0	0	0	0	0	0	0	0	0.0221047	0	0	0	0	0	0	0	0	0	2	0	0	0	0
hsa_circ:chrX:153997442-153999154	DKC1	0	0	1.00036	0.937673	1	0.0339699	0	0	0.0322594	0	0	0	0	0.108875	0.0236163	3	0	0	3	0	0	0	0	9	2
hsa_circ:chr1:55559610-55569693	USP24	0	0	-0.511872	0.926149	1	0.317053	0.107088	0.220512	0.37636	0.743503	0.408937	0.379071	0.103273	0.157264	0.18893	0	0	0	0	2	0	0	0	0	0
hsa_circ:chr1:201969030-201972589	RNPEP	0	0	0	0	0	0	0	0	0	0.0109339	0	0	0	0	0	0	0	0	0	1	0	0	0	0	0
hsa_circ:chr2:46587777-46588229	EPAS1	0	0	0	0	0	0.0339699	0	0	0.150544	0.0437355	0	0	0	0	0	3	0	0	14	4	0	0	0	0	0
hsa_circ:chr15:65702516-65703708	IGDCC4	0	0	-0.206985	0.990899	1	0.724692	0.214176	0.220512	0.225816	0.207744	0.475251	0.261428	0.0917986	0.35082	0.200738	1	0	0	0	0	0	0	0	1	1
hsa_circ:chr7:899765-905704	SUN1	0	0	-1.24146	0.937619	1	0.0339699	0.0486764	0	0.0860252	0	0	0	0.0229497	0.048389	0	3	5	0	8	0	0	0	2	4	0
hsa_circ:chr11:11398729-11400811	GALNTL4	0	0	0	0	0	0	0.0389411	0	0	0	0	0	0	0	0	0	4	0	0	0	0	0	0	0	0
hsa_circ:chr10:94733810-94757372	EXOC6	0	0	0.069668	0.993871	1	0	0	0	0	0.0218677	0	0	0.0229497	0	0	0	0	0	0	2	0	0	2	0	0
hsa_circ:chr16:58589688-58594266	CNOT1	0	0	0.166525	0.954257	1	0.16985	0.0389411	0.0232118	0.182803	0.174942	0.2321	0.0130714	0.0803238	0.241945	0.0944651	0	0	0	0	0	0	0	0	5	0
hsa_circ:chr14:102471099-102471287	DYNC1H1	0	0	0	0	0	0	0	0	0	0	0	0.0261428	0	0.0725834	0	0	0	0	0	0	0	2	0	6	0
hsa_circ:chr15:42040835-42046765	MGA	0	0	0.489655	0.934091	1	0.0339699	0	0.127665	0.0860252	0.0328016	0.143681	0.0392142	0.126223	0.0846807	0	0	0	0	0	0	0	0	0	1	0
hsa_circ:chr12:644332-661329	B4GALNT3	0	0	1.40804	0.669381	1	0.305729	0.107088	0.116059	0.215063	0.19681	0.254204	0.509785	0.757339	0.290334	0.684872	0	0	0	0	0	0	0	0	1	0
hsa_circ:chr9:108118493-108123611	SLC44A1	0	0	0	0	0	0.0113233	0.00973528	0	0	0	0	0	0	0	0	1	1	0	0	0	0	0	0	0	0
hsa_circ:chr15:59445789-59506919	MYO1E	0	0	0	0	0	0.0226466	0	0	0	0	0	0	0	0	0	2	0	0	0	0	0	0	0	0	0
hsa_circ:chr7:65429310-65432894	GUSB	0	0	-0.388513	0.956373	1	0.543519	0.204441	0.116059	0.387113	0.164008	0.198942	0.0522857	0.206547	0.387112	0.236163	23	9	2	8	13	9	1	0	17	9
hsa_circ:chr14:89647045-89673008	FOXN3	5.64166	4.87679	-0.210188	0.958868	1	6.18253	3.99147	4.9209	5.63465	7.47877	4.74146	7.48992	2.60479	5.22601	4.32178	2	0	0	0	0	0	0	0	0	0
hsa_circ:chr21:18941913-18942159	CXADR	0	0	0.686809	0.94755	1	0.0339699	0.0194706	0.0116059	0	0.0328016	0.132628	0.0130714	0	0	0.0118081	0	1	0	0	0	0	0	0	0	0
hsa_circ:chr11:112041142-112050205	BCO2	0	0	-0.181895	0.996106	1	0.464256	0.194706	0.324965	0.344101	0.371752	0.331571	0.588214	0.137698	0.169361	0.271587	0	2	0	0	0	0	0	0	0	0
hsa_circ:chr9:103072581-103092451	TEX10	0	0	0	0	0	0	0	0	0	0	0	0	0	0.0362917	0	0	0	0	0	0	0	0	0	3	0
hsa_circ:chr3:61967382-61989171	PTPRG	0	0	0.0783344	0.937655	1	0.362346	0.447823	0.139271	0.387113	0.765371	0.596827	0.849642	0.286871	0.0725834	0.413285	0	0	0	1	0	0	0	0	0	0
hsa_circ:chr7:39684630-39736458	RALA	4.58994	5.16678	0.170789	0.716804	1	5.41254	3.31973	4.95572	3.86038	5.40133	4.46515	9.35913	4.40633	2.91543	4.68783	0	0	0	0	1	0	0	0	0	0
hsa_circ:chr3:179080146-179094956	MFN1	0	0	0	0	0	0	0	0	0.0107531	0	0	0	0	0	0	0	0	0	1	0	0	0	0	0	0
hsa_circ:chr20:25498389-25507234	NINL	0	0	1.5916	0.915072	1	0.0226466	0	0	0.0215063	0	0	0	0	0.13307	0	2	0	0	2	0	0	0	0	11	0
hsa_circ:chr2:66681841-66691352	MEIS1	1.11342	0	-1.21599	0.659257	1	1.04174	0.671735	1.14898	1.06456	1.64008	0.464199	0.823499	0.298346	0.314528	0.495942	0	0	0	1	0	0	0	0	0	1
hsa_circ:chr15:49493359-49531564	GALK2	0	0	0	0	0	0	0	0	0	0	0	0	0	0.0362917	0	0	0	0	0	0	0	0	0	3	0
hsa_circ:chr15:56993131-56993436	ZNF280D	0	0	0	0	0	0	0	0	0.0215063	0	0	0	0	0	0	0	0	0	2	0	0	0	0	0	0
hsa_circ:chr5:134124203-134126242	DDX46	0	0	0	0	0	0	0	0	0.0322594	0	0	0	0	0	0	0	0	0	3	0	0	0	0	0	0
hsa_circ:chr10:13364835-13387028	SEPHS1	0	0	0.0395953	0.996274	1	0	0	0	0.0107531	0	0.0110524	0	0	0	0	0	0	0	1	0	1	0	0	0	0
hsa_circ:chr3:183663638-183671053	ABCC5	0	0	0	0	0	0.0452932	0	0	0	0	0	0	0	0	0	4	0	0	0	0	0	0	0	0	0
hsa_circ:chr10:101503794-101515535	CUTC	0	0	0.296832	0.946827	1	0.0339699	0.0486764	0.0928473	0.118285	0.0984049	0.132628	0.0914999	0.103273	0.0362917	0.118081	0	0	0	1	0	0	0	0	0	0
hsa_circ:chrUn_gl000220:114026-155360	RNA45S5	0	0	0	0	0	0	0	0	0	0	0	0	0.0114748	0	0	0	0	0	0	0	0	0	1	0	0
hsa_circ:chr1:145487304-145487467	LIX1L	0	0	0	0	0	0	0	0	0	0.0218677	0	0	0	0	0	0	0	0	0	2	0	0	0	0	0
hsa_circ:chr5:90445847-90449215	GPR98	0	0	-0.360383	0.970065	1	0.0679399	0.243382	0.150877	0.268829	0.131206	0.0994712	0.2745	0.0344245	0.145167	0.118081	0	3	0	4	0	0	0	0	0	0
hsa_circ:chr12:8273504-8278273	CLEC4A	0	0	0	0	0	0.0113233	0	0	0.0107531	0	0	0	0	0	0	1	0	0	1	0	0	0	0	0	0
hsa_circ:chr1:232551240-232596907	SIPA1L2	0	0	0	0	0	0.0226466	0	0	0.0215063	0	0	0	0	0	0	2	0	0	2	0	0	0	0	0	0
hsa_circ:chr7:16714037-16722470	BZW2	0	0	-0.669853	0.978141	1	0.0339699	0	0	0.0430126	0	0	0	0	0.048389	0	3	0	0	4	0	0	0	0	4	0
hsa_circ:chr17:18243357-18251754	SHMT1	0	0	2.24345	0.913424	1	0	0.0194706	0	0	0	0.0221047	0	0.0458993	0.0241945	0	0	2	0	0	0	2	0	4	2	0
hsa_circ:chr9:97632661-97633054	C9orf3	0	0	-0.635237	0.958733	1	0.0679399	0.00973528	0.104453	0.0430126	0.087471	0.0221047	0.143786	0.0114748	0.0120972	0.0118081	0	0	0	0	1	0	0	0	0	0
hsa_circ:chr10:103370748-103454545	FBXW4	2.8006	1.80739	-0.631829	0.730836	1	2.8648	2.50197	2.87826	2.84958	2.90841	1.21576	1.75157	2.09989	2.06863	1.90111	0	0	0	0	0	0	0	0	0	3
hsa_circ:chr12:19511162-19522732	PLEKHA5	0	0	0	0	0	0	0	0	0.0107531	0	0	0	0	0	0	0	0	0	1	0	0	0	0	0	0
hsa_circ:chr6:108243001-108250718	SEC63	0	0	-1.22658	0.786452	1	0.452932	0.292059	0.185695	0.666695	0.470157	0.209995	0.0261428	0.0229497	0.435501	0.18893	33	17	14	44	27	13	2	2	28	13
hsa_circ:chr12:6630964-6632512	NCAPD2	0	0	0.298758	0.89966	1	0.373669	0.233647	0.185695	0.301088	0.295215	0.408937	0.2745	0.30982	0.302431	0.413285	4	0	0	0	0	3	0	0	2	1
hsa_circ:chr10:18957459-18961634	ARL5B	0	0	0.0817147	0.987187	1	0	0.00973528	0	0.0107531	0.0656032	0.0442094	0	0.0114748	0	0.0354244	0	0	0	0	0	0	0	0	0	1
hsa_circ:chr14:64884606-64891649	MTHFD1	0	0	2.75488	0.879683	1	0	0	0	0.0215063	0	0	0	0	0.145167	0	0	0	0	2	0	0	0	0	12	0
hsa_circ:chrM:4191-5482	*	0	0	0	0	0	0	0	0	0.0107531	0	0	0	0	0	0	0	0	0	1	0	0	0	0	0	0
hsa_circ:chr3:14200095-14200382	XPC	0	0	0	0	0	0.0226466	0	0	0	0	0	0	0	0	0	2	0	0	0	0	0	0	0	0	0
hsa_circ:chr6:145148747-145157074	UTRN	0	0	0	0	0	0	0	0	0	0	0	0	0	0.0362917	0	0	0	0	0	0	0	0	0	3	0
hsa_circ:chrUn_gl000220:118268-118788	RNA45S5	0	0	0	0	0	0	0	0	0	0	0	0.0522857	0	0	0	0	0	0	0	0	0	4	0	0	0
hsa_circ:chr8:99028768-99030344	MATN2	0	0	-0.0677152	0.987773	1	0.215143	0.0194706	0.139271	0.129038	0.0328016	0.143681	0.130714	0.068849	0.108875	0.0590407	0	0	1	0	0	0	0	0	0	0
hsa_circ:chr1:197564338-197614873	DENND1B	0	0	0	0	0	0	0	0	0	0	0	0	0	0.0120972	0	0	0	0	0	0	0	0	0	1	0
hsa_circ:chr12:970179-971436	WNK1	0	0	0	0	0	0	0	0	0	0	0	0	0	0.0362917	0	0	0	0	0	0	0	0	0	3	0
hsa_circ:chr10:21115376-21124552	NEBL	0	0	-0.726974	0.972755	1	0.0339699	0	0	0.0645189	0	0.0110524	0.0130714	0.0114748	0.0120972	0.0118081	2	0	0	0	0	0	0	0	0	0
hsa_circ:chr9:88573387-88573501	NAA35	0	0	0	0	0	0	0.0194706	0	0	0	0	0	0	0	0	0	2	0	0	0	0	0	0	0	0
hsa_circ:chr13:45983062-45985615	SLC25A30	0	0	-2.19231	0.8754	1	0.0566165	0.0584117	0	0.150544	0	0.0221047	0	0	0.0241945	0.0118081	5	6	0	14	0	2	0	0	2	1
hsa_circ:chr16:50321793-50322261	ADCY7	0	0	-0.454676	0.966123	1	0.226466	0	0.0116059	0.118285	0.164008	0.0442094	0.169928	0.0114748	0.0241945	0.12989	3	0	0	0	0	0	1	0	0	1
hsa_circ:chr6:161574683-161574808	AGPAT4	0	0	-0.156921	0.999288	1	0.113233	0.0194706	0.0696354	0.0215063	0.0984049	0.0442094	0.0914999	0.0458993	0.048389	0.0590407	0	0	0	0	0	0	0	0	0	2
hsa_circ:chr6:22083812-22111149	LINC00340	1.71949	1.73289	0.0112008	0.909953	1	1.46071	1.10009	1.45074	1.67749	2.90841	1.56943	3.33321	1.13601	0.677445	1.94834	0	0	0	0	0	0	0	0	2	0
hsa_circ:chr7:44465499-44467302	NUDCD3	0	0	0.0909675	0.928236	1	0.543519	0.262853	0.649931	0.602176	0.448289	0.353675	0.496714	0.33277	0.943585	0.543174	7	0	0	7	7	3	0	4	9	2
hsa_circ:chr14:106347972-106376840	*	0	0	0	0	0	0	0	0	0	0	0	0.0130714	0.0114748	0	0	0	0	0	0	0	0	0	1	0	0
hsa_circ:chr13:103275227-103279516	TPP2	0	0	-0.218976	0.998081	1	0	0	0	0.0215063	0.0218677	0	0.0130714	0	0.0241945	0	0	0	0	2	2	0	1	0	2	0
hsa_circ:chr5:102231555-102237117	PAM	0	0	-0.140219	0.994276	1	0.464256	0.282323	0.150877	0.516151	0.524826	0.530513	0.745071	0.137698	0.13307	0.212546	0	0	0	0	2	0	1	0	0	0
hsa_circ:chr5:76745585-76760634	WDR41	0	0	-1.32406	0.793715	1	0.815278	0	0	0.451632	0.404553	0.2321	0	0	0.435501	0	72	0	0	42	37	21	0	0	36	0
hsa_circ:chr5:6754865-6755246	PAPD7	0	0	0	0	0	0	0	0.0116059	0	0	0	0	0	0	0	0	0	1	0	0	0	0	0	0	0
hsa_circ:chr17:79892930-79894737	PYCR1	1.82971	2.21629	0.276531	0.758954	1	1.37012	0.331	3.45856	1.41942	2.56946	0.862084	1.281	3.15558	2.83075	2.95203	0	0	0	0	0	0	0	0	1	0
hsa_circ:chr12:3677872-3678730	PRMT8	0	0	-0.918763	0.901871	1	0.260436	0.116823	0.116059	0.215063	0.0546694	0.0552618	0.169928	0.0344245	0.0967779	0.0472325	0	0	0	0	0	0	0	0	2	0
hsa_circ:chr19:9643521-9644642	ZNF426	0	0	0	0	0	0	0.00973528	0	0	0	0	0	0	0	0	0	1	0	0	0	0	0	0	0	0
hsa_circ:chr1:79120699-79120894	IFI44	0	0	1.82409	0.809425	1	0.0113233	0.0292059	0.0348177	0.0215063	0.0656032	0.198942	0.117643	0.068849	0.0362917	0.153506	0	0	0	0	0	0	0	0	2	1
hsa_circ:chr1:25666965-25683344	TMEM50A	0	0	0.0953823	0.995083	1	0.0113233	0	0	0	0	0	0	0	0.0120972	0	1	0	0	0	0	0	0	0	1	0
hsa_circ:chr17:45669851-45682918	NPEPPS	0	0	0	0	0	0.0452932	0	0	0	0	0	0	0	0	0	4	0	0	0	0	0	0	0	0	0
hsa_circ:chr6:144758701-144765518	UTRN	0	0	0	0	0	0	0	0	0	0.0218677	0	0	0	0	0	0	0	0	0	2	0	0	0	0	0
[truncated: 63,536 more rows]
