# Supplementary material for: RNA-Seq profiling of circular RNAs in human laryngeal squamous cell carcinomas
Source: Mol Cancer. 2018 May 1;17:86. doi: 10.1186/s12943-018-0833-x (PMC5930968; doi:10.1186/s12943-018-0833-x)
Supplement: Supplementary file 1 — Table S1. Demographic characteristics of patients with LSCC involved in this study. Table S2. Individual circRNAs detected in the study (please see the attached excel spreadsheet). Table S3. LSCC specific circRNAs detected in the study (please see the attached excel spreadsheet). Figure S1. The representative images of H&E-stained normal laryngeal mucosal and LSCC specimens. Pictures included well differentiated (upper), moderately differentiated LSCC (middle), and normal tissues (lower). From left to right, image magnifications of 40×, 100×, 200×, and 400 × were displayed (scale bar = 100 μm). Figure S2. Gene Ontology annotation analysis for 20 circRNA interacted miRNA and their target gene related significant enriched biological process, cellular components and molecular function. Figure S3. KEGG analysis showing the map of pathway in LSCC using the dysregulated circRNA-miRNA-target genes. (ZIP 8463 kb) [file 12943_2018_833_MOESM1_ESM.zip › S3.xlsx]

## Sheet: Sheet1
hsa_circ:chr12:69747097-69747248	hsa-miR-15a-3p	hsa-miR-5096	hsa-miR-3182	hsa-miR-6885-3p	hsa-miR-4307	hsa-miR-16-1-3p	hsa-miR-6772-3p	hsa-miR-6768-3p	hsa-miR-4716-5p
hsa_circ:chr2:189859267-189861222	hsa-miR-5006-5p	hsa-miR-6780b-5p	hsa-miR-4254	hsa-miR-6765-3p	hsa-miR-1976	hsa-miR-4749-5p	hsa-miR-1301-3p	hsa-miR-671-5p	hsa-miR-1343-3p	hsa-miR-412-3p	hsa-miR-6775-3p	hsa-miR-1911-3p	hsa-miR-4726-3p	hsa-miR-502-5p	hsa-miR-4749-3p	hsa-miR-4776-5p	hsa-miR-6813-5p	hsa-miR-939-3p	hsa-miR-6849-3p	hsa-miR-6724-5p	hsa-miR-593-5p	hsa-miR-6845-3p	hsa-miR-4660	hsa-miR-125a-3p	hsa-miR-1184	hsa-miR-4253	hsa-miR-2861	hsa-miR-323a-5p	hsa-miR-1254	hsa-miR-4727-5p	hsa-miR-6511a-3p	hsa-miR-4776-3p	hsa-miR-1255b-2-3p	hsa-miR-1915-5p	hsa-miR-665	hsa-miR-1226-3p	hsa-miR-7151-5p	hsa-miR-619-3p	hsa-miR-6728-5p	hsa-miR-6772-3p	hsa-miR-4530	hsa-miR-3155b	hsa-miR-6836-5p	hsa-miR-412-5p	hsa-miR-3155a	hsa-miR-5096
hsa_circ:chr3:46482907-46492163	hsa-miR-3177-5p	hsa-miR-550a-3-5p	hsa-miR-6715a-3p	hsa-miR-5001-3p	hsa-miR-6885-5p	hsa-miR-4709-3p	hsa-miR-550a-5p	hsa-miR-1203	hsa-miR-6837-5p	hsa-miR-4688	hsa-miR-6720-5p	hsa-miR-4696	hsa-miR-4269	hsa-miR-5685	hsa-miR-1229-3p	hsa-miR-6798-5p	hsa-miR-939-5p	hsa-miR-4682	hsa-miR-766-3p	hsa-miR-4640-5p	hsa-miR-7843-5p	hsa-miR-3157-5p	hsa-miR-8087	hsa-miR-4730	hsa-miR-6081	hsa-miR-3187-5p	hsa-miR-3659	hsa-miR-4642	hsa-miR-3065-3p	hsa-miR-1914-5p	hsa-miR-1271-3p	hsa-miR-6880-5p	hsa-miR-1231	hsa-miR-6824-5p	hsa-miR-6717-5p	hsa-miR-4685-5p	hsa-miR-6856-3p	hsa-miR-6733-3p	hsa-miR-6827-5p	hsa-miR-6743-5p	hsa-miR-1258	hsa-miR-6862-3p	hsa-miR-892b	hsa-miR-612	hsa-miR-550b-2-5p	hsa-miR-1915-3p	hsa-miR-6811-5p	hsa-miR-6860	hsa-miR-7847-3p
hsa_circ:chr12:53207480-53207843	hsa-miR-6837-5p	hsa-miR-615-3p	hsa-miR-7110-5p	hsa-miR-1225-3p	hsa-miR-6842-5p	hsa-miR-671-5p	hsa-miR-3154	hsa-miR-4685-5p	hsa-miR-6857-3p	hsa-miR-3917	hsa-miR-4691-5p	hsa-miR-4532	hsa-miR-6775-5p	hsa-miR-6724-5p	hsa-miR-6800-3p	hsa-miR-6752-5p	hsa-miR-4690-5p	hsa-miR-6732-5p	hsa-miR-1237-3p	hsa-miR-6071	hsa-miR-766-3p	hsa-miR-7109-5p	hsa-miR-544b	hsa-miR-6727-5p	hsa-miR-3918	hsa-miR-6871-3p	hsa-miR-4691-3p	hsa-miR-3943	hsa-miR-4292	hsa-miR-4728-3p
hsa_circ:chr1:207103173-207105911	hsa-miR-6837-5p	hsa-miR-6758-5p	hsa-miR-7106-5p	hsa-miR-4722-3p	hsa-miR-6081	hsa-miR-324-5p	hsa-miR-423-5p	hsa-miR-665	hsa-miR-1226-5p	hsa-miR-6780a-5p	hsa-miR-4736	hsa-miR-6760-5p	hsa-miR-4271	hsa-miR-4722-5p	hsa-miR-378e	hsa-miR-1909-3p	hsa-miR-6848-3p	hsa-miR-6734-5p	hsa-miR-1273g-3p	hsa-miR-769-3p	hsa-miR-6797-5p	hsa-miR-2467-5p	hsa-miR-4534	hsa-miR-4728-5p	hsa-miR-6755-3p	hsa-miR-3185	hsa-miR-6722-3p	hsa-miR-5196-5p	hsa-miR-6845-3p	hsa-miR-6780b-5p	hsa-miR-6821-3p	hsa-miR-6861-3p	hsa-miR-504-3p	hsa-miR-1269a	hsa-miR-1238-5p	hsa-miR-634	hsa-miR-6754-5p	hsa-miR-378d	hsa-miR-6843-3p	hsa-miR-4440	hsa-miR-8082	hsa-miR-6875-5p	hsa-miR-23a-5p	hsa-miR-4645-3p	hsa-miR-658	hsa-miR-6130	hsa-miR-15a-3p	hsa-miR-3665	hsa-miR-4690-5p
hsa_circ:chr20:31876585-31897648	hsa-miR-658	hsa-miR-1915-3p	hsa-miR-4487	hsa-miR-5584-5p	hsa-miR-3678-3p	hsa-miR-6506-5p	hsa-miR-5581-5p	hsa-miR-6879-5p	hsa-miR-6766-5p	hsa-miR-541-3p	hsa-miR-4430	hsa-miR-4721	hsa-miR-1224-5p	hsa-miR-4763-3p	hsa-miR-8085	hsa-miR-6514-5p	hsa-miR-6808-5p	hsa-miR-508-5p	hsa-miR-6754-5p	hsa-miR-5096	hsa-miR-6836-3p	hsa-miR-29b-2-5p	hsa-miR-4697-3p	hsa-miR-4459	hsa-miR-6820-5p	hsa-miR-320b	hsa-miR-4451	hsa-miR-92a-3p	hsa-miR-7161-3p	hsa-miR-1287-5p	hsa-miR-4722-5p	hsa-miR-6884-5p	hsa-miR-361-3p	hsa-miR-6879-3p	hsa-miR-3187-5p	hsa-miR-1227-5p	hsa-miR-3157-5p	hsa-miR-3656	hsa-miR-516b-5p	hsa-miR-6735-5p	hsa-miR-7150	hsa-miR-671-5p	hsa-miR-6762-5p	hsa-miR-328-5p	hsa-miR-1184	hsa-miR-3620-5p	hsa-miR-6831-5p	hsa-miR-1207-5p	hsa-miR-762
hsa_circ:chr1:207110512-207112619	hsa-let-7g-3p	hsa-miR-3169	hsa-miR-4708-3p	hsa-miR-4778-3p	hsa-miR-4286	hsa-miR-6764-5p	hsa-miR-4715-3p	hsa-miR-762	hsa-miR-7855-5p	hsa-miR-6779-3p	hsa-miR-6811-3p	hsa-miR-1273g-3p	hsa-miR-4793-5p	hsa-miR-1915-3p	hsa-miR-4701-5p	hsa-miR-4663	hsa-miR-6069	hsa-miR-6749-3p	hsa-miR-6799-3p	hsa-miR-8073	hsa-miR-4425	hsa-miR-4686	hsa-miR-4632-5p	hsa-miR-1179	hsa-miR-770-5p	hsa-miR-6735-5p	hsa-miR-6735-3p	hsa-miR-6837-5p	hsa-miR-150-3p	hsa-miR-3127-5p	hsa-miR-1199-5p	hsa-miR-6836-5p	hsa-miR-5787	hsa-miR-4685-5p	hsa-miR-5187-3p	hsa-miR-3173-5p	hsa-miR-1266-5p	hsa-miR-892b	hsa-miR-6773-5p	hsa-miR-6875-3p	hsa-miR-1294	hsa-miR-6513-5p
hsa_circ:chr10:124339094-124357528	hsa-miR-4655-5p	hsa-miR-4539	hsa-miR-378f	hsa-miR-6852-5p	hsa-miR-3199	hsa-miR-8059	hsa-miR-3620-5p	hsa-miR-6759-5p	hsa-miR-6796-5p	hsa-miR-6848-5p	hsa-miR-6837-3p	hsa-miR-6751-5p	hsa-miR-412-5p	hsa-miR-1343-3p	hsa-miR-6791-5p	hsa-miR-4691-3p	hsa-miR-4498	hsa-miR-4481	hsa-miR-378e	hsa-miR-4700-5p	hsa-miR-3127-5p	hsa-miR-185-3p	hsa-miR-8052	hsa-miR-370-3p	hsa-miR-4518	hsa-miR-378i	hsa-miR-199b-3p	hsa-miR-6736-5p	hsa-miR-5090	hsa-miR-5787	hsa-miR-4660	hsa-miR-4745-5p	hsa-miR-3160-3p	hsa-miR-378d	hsa-miR-4667-5p	hsa-miR-378h	hsa-miR-6726-5p	hsa-miR-4526	hsa-miR-1343-5p	hsa-miR-612	hsa-miR-4492	hsa-miR-3153	hsa-miR-4508	hsa-miR-6846-5p	hsa-miR-665	hsa-miR-1233-5p	hsa-miR-6778-5p	hsa-miR-7112-3p	hsa-miR-1266-5p
hsa_circ:chr5:180017636-180017823	hsa-miR-6732-5p	hsa-miR-6134	hsa-miR-4267	hsa-miR-8089	hsa-miR-661	hsa-miR-3619-5p	hsa-miR-6165	hsa-miR-5787	hsa-miR-6810-5p	hsa-miR-6798-5p	hsa-miR-1908-3p	hsa-miR-615-5p	hsa-miR-4722-5p	hsa-miR-659-3p	hsa-miR-6827-5p
hsa_circ:chr3:46491448-46497845	hsa-miR-4640-5p	hsa-miR-6805-5p	hsa-miR-1914-5p	hsa-miR-939-5p	hsa-miR-550a-5p	hsa-miR-892b	hsa-miR-92a-1-5p	hsa-miR-328-5p	hsa-miR-6778-5p	hsa-miR-3187-5p	hsa-miR-1227-5p	hsa-miR-1233-5p	hsa-miR-3192-5p	hsa-miR-1247-3p	hsa-miR-4278	hsa-miR-5189-5p	hsa-miR-6770-5p	hsa-miR-4672	hsa-miR-4487	hsa-miR-1273h-5p	hsa-miR-23a-5p	hsa-miR-4726-5p	hsa-miR-6824-5p	hsa-miR-5001-3p	hsa-miR-4730	hsa-miR-6720-5p	hsa-miR-6779-5p	hsa-miR-4674	hsa-miR-612	hsa-miR-6798-5p	hsa-miR-6780a-5p	hsa-miR-7106-5p	hsa-miR-550b-2-5p	hsa-miR-3659	hsa-miR-6746-3p	hsa-miR-766-3p	hsa-miR-6865-5p	hsa-miR-4437	hsa-miR-718	hsa-miR-3130-3p	hsa-miR-550a-3-5p	hsa-miR-1231	hsa-miR-6845-5p	hsa-miR-1343-3p	hsa-miR-135b-3p	hsa-miR-6762-5p	hsa-miR-548b-3p	hsa-miR-588	hsa-miR-2110
hsa_circ:chr12:53201698-53202035	hsa-miR-1266-3p	hsa-miR-6748-3p	hsa-miR-632	hsa-miR-193a-5p	hsa-miR-3176	hsa-miR-7111-3p	hsa-miR-1182	hsa-miR-3922-3p	hsa-miR-4686	hsa-miR-6738-3p	hsa-miR-103b	hsa-miR-1273d	hsa-miR-544b	hsa-miR-6826-3p	hsa-miR-6777-3p	hsa-miR-125b-1-3p	hsa-miR-5001-3p	hsa-miR-514a-5p	hsa-miR-331-3p	hsa-miR-6878-3p	hsa-miR-766-3p	hsa-miR-6744-3p	hsa-miR-3148	hsa-miR-7703	hsa-miR-346	hsa-miR-1913	hsa-miR-654-3p	hsa-miR-4649-3p	hsa-miR-6720-5p	hsa-miR-3189-3p	hsa-miR-5197-3p	hsa-miR-6887-3p
hsa_circ:chr17:48268229-48277287	hsa-miR-6754-3p	hsa-miR-4741	hsa-miR-6871-3p	hsa-miR-6786-5p	hsa-miR-6501-5p	hsa-miR-767-5p	hsa-miR-6793-5p	hsa-miR-6757-5p	hsa-miR-6893-5p	hsa-miR-345-3p	hsa-miR-4688	hsa-miR-1291	hsa-miR-940	hsa-miR-6753-5p	hsa-miR-3918	hsa-miR-6810-5p	hsa-miR-497-5p	hsa-miR-6769b-5p	hsa-miR-6789-3p	hsa-miR-4756-5p	hsa-miR-6884-3p	hsa-miR-6781-5p	hsa-miR-3124-3p	hsa-miR-6798-5p	hsa-miR-4446-3p	hsa-miR-4786-5p	hsa-miR-4669	hsa-miR-6799-5p	hsa-miR-8089	hsa-miR-671-5p	hsa-miR-6720-5p	hsa-miR-4683	hsa-miR-874-3p	hsa-miR-6870-5p	hsa-miR-6803-5p	hsa-miR-6069	hsa-miR-7112-3p	hsa-miR-4747-3p	hsa-miR-4632-5p	hsa-miR-663a	hsa-miR-6721-5p	hsa-miR-5006-5p	hsa-miR-3150a-3p	hsa-miR-6829-5p	hsa-miR-1909-3p	hsa-miR-4695-5p	hsa-miR-4734	hsa-miR-6889-5p	hsa-miR-6800-3p
hsa_circ:chr1:152383271-152384594	hsa-miR-4530	hsa-miR-922	hsa-miR-612	hsa-miR-1287-5p	hsa-miR-5189-5p	hsa-miR-4705	hsa-miR-4469	hsa-miR-1285-3p	hsa-miR-3187-5p	hsa-miR-193b-5p	hsa-miR-661	hsa-miR-6855-5p	hsa-miR-383-3p
hsa_circ:chr12:69747570-69747765	hsa-miR-3945	hsa-miR-146b-5p	hsa-miR-487a-5p	hsa-miR-5696	hsa-miR-452-5p	hsa-miR-7854-3p	hsa-miR-552-3p	hsa-miR-3136-5p	hsa-miR-6088	hsa-miR-138-5p	hsa-miR-4439	hsa-miR-409-3p	hsa-miR-3616-3p	hsa-miR-1226-5p	hsa-miR-4427	hsa-miR-4511	hsa-miR-3161	hsa-miR-146a-5p	hsa-miR-125a-3p	hsa-miR-3654
hsa_circ:chr12:13364403-13367607	hsa-miR-298	hsa-miR-4690-3p	hsa-miR-6720-5p	hsa-miR-3156-5p	hsa-miR-125a-5p	hsa-miR-4793-3p	hsa-miR-4487	hsa-miR-6512-3p	hsa-miR-4321	hsa-miR-1272	hsa-miR-526b-5p	hsa-miR-6840-3p	hsa-miR-4459	hsa-miR-4722-5p	hsa-miR-6856-5p	hsa-miR-6809-5p	hsa-miR-3916	hsa-miR-3616-3p	hsa-miR-5585-3p	hsa-miR-1306-3p	hsa-miR-150-3p	hsa-miR-1226-5p	hsa-miR-665	hsa-miR-6891-5p	hsa-miR-1265	hsa-miR-8060
hsa_circ:chr12:11083257-11083675	hsa-miR-7111-5p	hsa-miR-8075	hsa-miR-6812-5p	hsa-miR-765	hsa-miR-4741	hsa-miR-6819-5p	hsa-miR-6852-5p	hsa-miR-7160-5p	hsa-miR-6842-5p	hsa-miR-6894-5p	hsa-miR-6763-5p	hsa-miR-6791-3p	hsa-miR-323a-5p	hsa-miR-5581-5p	hsa-miR-5010-5p	hsa-miR-6751-5p	hsa-miR-1228-5p	hsa-miR-6851-5p	hsa-miR-6134	hsa-miR-6774-5p	hsa-miR-4474-3p	hsa-miR-8071	hsa-miR-6742-5p	hsa-miR-4525	hsa-miR-7108-5p	hsa-miR-1226-5p	hsa-miR-7106-5p	hsa-miR-4459	hsa-miR-4456	hsa-miR-4689	hsa-miR-185-3p	hsa-miR-93-3p	hsa-miR-6799-5p	hsa-miR-6791-5p	hsa-miR-370-3p	hsa-miR-6825-5p	hsa-miR-7114-5p	hsa-miR-3689d	hsa-miR-939-5p	hsa-miR-5698	hsa-miR-4784	hsa-miR-6794-5p	hsa-miR-6798-5p	hsa-miR-5572	hsa-miR-193a-5p	hsa-miR-4322	hsa-miR-494-5p	hsa-miR-6165	hsa-miR-670-5p
hsa_circ:chr17:38859594-38859905	hsa-miR-7152-5p	hsa-miR-6887-3p	hsa-miR-4691-5p	hsa-miR-612	hsa-miR-1273g-3p	hsa-miR-6748-3p	hsa-miR-6836-3p	hsa-miR-339-5p	hsa-miR-6776-3p	hsa-miR-4713-5p	hsa-miR-6810-3p	hsa-miR-6859-3p	hsa-miR-4292	hsa-miR-4749-3p	hsa-miR-892b	hsa-miR-4640-3p	hsa-miR-6806-3p	hsa-miR-6727-3p	hsa-miR-874-3p	hsa-miR-3943	hsa-miR-532-3p	hsa-miR-6835-3p	hsa-miR-6752-3p	hsa-miR-6504-5p	hsa-miR-4313	hsa-miR-6882-3p	hsa-miR-1301-3p	hsa-miR-6791-5p	hsa-miR-6801-3p	hsa-miR-615-3p	hsa-miR-93-3p	hsa-miR-6877-5p	hsa-miR-4258	hsa-miR-4286	hsa-miR-1913	hsa-miR-939-3p	hsa-miR-4686	hsa-miR-2115-5p	hsa-miR-6893-3p	hsa-miR-4722-3p	hsa-miR-3928-5p	hsa-miR-646	hsa-miR-671-5p	hsa-miR-6756-3p	hsa-miR-324-3p
hsa_circ:chr16:2880716-2881905	hsa-miR-661	hsa-miR-6765-3p	hsa-miR-665	hsa-miR-3689a-5p	hsa-miR-146b-3p	hsa-miR-503-3p	hsa-miR-619-3p	hsa-miR-4638-3p	hsa-miR-3689e	hsa-miR-1343-3p	hsa-miR-6861-5p	hsa-miR-3689b-5p	hsa-miR-1260a	hsa-miR-1260b	hsa-miR-8073	hsa-miR-1224-3p
hsa_circ:chr2:189864011-189864303	hsa-miR-665	hsa-miR-6865-5p	hsa-miR-4776-5p	hsa-miR-6871-3p	hsa-miR-1226-3p	hsa-miR-6736-3p	hsa-miR-210-5p	hsa-miR-4733-3p	hsa-miR-6753-5p	hsa-miR-4640-5p	hsa-miR-4786-5p	hsa-miR-7112-3p	hsa-miR-4673	hsa-miR-4688	hsa-miR-6743-5p	hsa-miR-6798-5p	hsa-miR-6794-5p	hsa-miR-6780b-3p	hsa-miR-593-5p	hsa-miR-6879-3p	hsa-miR-634	hsa-miR-6830-3p
hsa_circ:chr17:39658200-39658521	hsa-miR-3936	hsa-miR-1233-3p	hsa-miR-5008-5p	hsa-miR-125b-5p	hsa-miR-4795-3p	hsa-miR-6735-5p	hsa-miR-767-5p	hsa-miR-6734-5p	hsa-miR-1200	hsa-miR-3622b-3p	hsa-miR-1236-3p	hsa-miR-7156-3p	hsa-miR-6847-3p	hsa-miR-6843-3p	hsa-miR-548au-3p	hsa-miR-1199-5p	hsa-miR-3175	hsa-miR-6732-3p	hsa-miR-6848-3p	hsa-miR-6782-5p	hsa-miR-6738-5p	hsa-miR-4651	hsa-miR-5194	hsa-miR-609	hsa-miR-608	hsa-miR-1914-3p
circRNA	candidategene number	intersection number
hsa_circ:chr2:189864011-189864303	22	3			up
hsa_circ:chr17:48268229-48277287	208	3			up
hsa_circ:chr2:189859267-189861222	46	3			up
hsa_circ:chr5:180017636-180017823	15	3			down
hsa_circ:chr12:69747570-69747765	20	2			down
hsa_circ:chr10:124339094-124357528	122	3			down
hsa_circ:chr20:31876585-31897648	112	3			down
hsa_circ:chr3:46491448-46497845	58	3			down
hsa_circ:chr16:2880716-2881905	16	3			down
hsa_circ:chr12:11083257-11083675	64	3			down
hsa_circ:chr1:207110512-207112619	42	3			down
hsa_circ:chr12:53207480-53207843	30	3			down
hsa_circ:chr17:39658200-39658521	26	3			down
hsa_circ:chr1:152383271-152384594	13	3			down
hsa_circ:chr1:207103173-207105911	151	3			down
hsa_circ:chr12:53201698-53202035	32	3			down
hsa_circ:chr17:38859594-38859905	45	3			down
hsa_circ:chr12:69747097-69747248	9	2			down
hsa_circ:chr3:46482907-46492163	59	3			down
hsa_circ:chr12:13364403-13367607	26	3			down
[truncated: 159 more columns]
